# Supplementary material for: Genome-wide mutation spectra of canonical and atypical UV photoproducts in S. cerevisiae
Source: Nucleic Acids Res. 2026 May 20;54(10):gkag482. doi: 10.1093/nar/gkag482 (PMC13187834; doi:10.1093/nar/gkag482)
Supplement: gkag482_Supplemental_Files [file gkag482_supplemental_files.zip]

Archive with 2 entries (2 files):
- Laughery_etal_SupplementaryData_revision.pdf
- Supplementary_Data_S1.xlsx
