# Supplementary material for: Genome-wide mutation spectra of canonical and atypical UV photoproducts in S. cerevisiae
Source: Nucleic Acids Res. 2026 May 20;54(10):gkag482. doi: 10.1093/nar/gkag482 (PMC13187834; doi:10.1093/nar/gkag482)
Supplement: gkag482_Supplemental_Files [file gkag482_supplemental_files.zip › Supplementary_Data_S1.xlsx]

## Sheet: Replicate1
SAMPLE	PLATE	Mapping	Reference Position	Type	Length	Reference	Allele	Linkage	Zygosity	Count	Coverage	Frequency	Forward/reverse balance	Average quality	Overlapping annotations	Coding region change	Amino acid change
uvb_no_1	plate1	chrI mapping	1678	SNV	1	T	C		Heterozygous	61	117	52.1368	0.433735	34.2459				chrI mapping-1678-T-C	1
uvb_no_1	plate1	chrI mapping	21827	SNV	1	C	T		Heterozygous	37	80	46.25	0.479167	36.3514				chrI mapping-21827-C-T	1
uvb_no_1	plate1	chrI mapping	28013	SNV	1	T	C		Heterozygous	53	103	51.4563	0.485294	35.8302				chrI mapping-28013-T-C	1
uvb_no_1	plate1	chrI mapping	46378	SNV	1	C	T		Heterozygous	63	129	48.8372	0.484536	35.8571				chrI mapping-46378-C-T	1
uvb_no_1	plate1	chrI mapping	46977	SNV	1	T	C		Heterozygous	50	100	50	0.492958	34.96				chrI mapping-46977-T-C	1
uvb_no_1	plate1	chrI mapping	53959	SNV	1	G	A		Heterozygous	62	122	50.8197	0.481928	35.3548				chrI mapping-53959-G-A	1
uvb_no_1	plate1	chrI mapping	66138	SNV	1	G	A		Heterozygous	45	98	45.9184	0.476923	35.0444				chrI mapping-66138-G-A	1
uvb_no_1	plate1	chrI mapping	97271	SNV	1	A	T		Heterozygous	42	80	52.5	0.465517	35.7619				chrI mapping-97271-A-T	1
uvb_no_1	plate1	chrI mapping	112432	SNV	1	G	A		Heterozygous	40	80	50	0.490196	34.55				chrI mapping-112432-G-A	1
uvb_no_1	plate1	chrI mapping	159555	SNV	1	C	T		Homozygous	51	86	59.3023	0.441176	35.2745				chrI mapping-159555-C-T	1
uvb_no_1	plate1	chrI mapping	228282	SNV	1	C	T		Heterozygous	37	82	45.122	0.45098	33.5946				chrI mapping-228282-C-T	1
uvb_no_1	plate1	chrII mapping	7177	SNV	1	G	A		Heterozygous	43	93	46.2366	0.40678	34.9535				chrII mapping-7177-G-A	1
uvb_no_1	plate1	chrII mapping	62250	SNV	1	G	A		Homozygous	95	95	100	0.456	35.4				chrII mapping-62250-G-A	1
uvb_no_1	plate1	chrII mapping	78858	SNV	1	C	T		Homozygous	60	99	60.6061	0.414634	33.8				chrII mapping-78858-C-T	1
uvb_no_1	plate1	chrII mapping	109149	SNV	1	T	C		Homozygous	59	105	56.1905	0.5	35.339				chrII mapping-109149-T-C	1
uvb_no_1	plate1	chrII mapping	126080	SNV	1	T	C		Heterozygous	54	103	52.4272	0.4625	35.8519				chrII mapping-126080-T-C	1
uvb_no_1	plate1	chrII mapping	136175	SNV	1	C	T		Homozygous	52	90	57.7778	0.472222	35.0385				chrII mapping-136175-C-T	1
uvb_no_1	plate1	chrII mapping	183930	SNV	1	C	T		Heterozygous	53	105	50.4762	0.486842	35.8302				chrII mapping-183930-C-T	1
uvb_no_1	plate1	chrII mapping	215478	SNV	1	A	G		Heterozygous	54	109	49.5413	0.460526	35.1111				chrII mapping-215478-A-G	1
uvb_no_1	plate1	chrII mapping	298358	MNV	2	TT	GG		Heterozygous	49	99	49.4949	0.477612	33.4				chrII mapping-298358-TT-GG	1
uvb_no_1	plate1	chrII mapping	310730	SNV	1	G	A		Heterozygous	41	79	51.8987	0.481481	33.2927				chrII mapping-310730-G-A	1
uvb_no_1	plate1	chrII mapping	365270	MNV	2	AA	GG		Homozygous	55	99	55.5556	0.418919	35.8257				chrII mapping-365270-AA-GG	1
uvb_no_1	plate1	chrII mapping	395060	SNV	1	A	G		Heterozygous	64	118	54.2373	0.435294	29.8125				chrII mapping-395060-A-G	1
uvb_no_1	plate1	chrII mapping	407735	SNV	1	T	C		Heterozygous	46	101	45.5446	0.446154	30.8696				chrII mapping-407735-T-C	1
uvb_no_1	plate1	chrII mapping	512293	SNV	1	C	T		Heterozygous	46	94	48.9362	0.477612	32.5652				chrII mapping-512293-C-T	1
uvb_no_1	plate1	chrII mapping	521629	SNV	1	G	A		Heterozygous	46	95	48.4211	0.431034	35.913				chrII mapping-521629-G-A	1
uvb_no_1	plate1	chrII mapping	531962	SNV	1	G	A		Homozygous	49	92	53.2609	0.439394	34.3878				chrII mapping-531962-G-A	1
uvb_no_1	plate1	chrII mapping	543710	SNV	1	G	A		Homozygous	53	85	62.3529	0.486111	32.9623				chrII mapping-543710-G-A	1
uvb_no_1	plate1	chrII mapping	561603	SNV	1	A	T		Heterozygous	52	99	52.5253	0.486111	35.5385				chrII mapping-561603-A-T	1
uvb_no_1	plate1	chrII mapping	586251	SNV	1	G	A		Heterozygous	48	94	51.0638	0.458333	30.9167				chrII mapping-586251-G-A	1
uvb_no_1	plate1	chrII mapping	586946	SNV	1	T	A		Heterozygous	46	102	45.098	0.377049	33.4348				chrII mapping-586946-T-A	1
uvb_no_1	plate1	chrII mapping	611948	SNV	1	G	A		Heterozygous	37	76	48.6842	0.461538	35.7027				chrII mapping-611948-G-A	1
uvb_no_1	plate1	chrII mapping	647358	SNV	1	C	T		Heterozygous	51	103	49.5146	0.4625	34.8431				chrII mapping-647358-C-T	1
uvb_no_1	plate1	chrII mapping	664541	SNV	1	A	G		Homozygous	87	87	100	0.487805	36.2874				chrII mapping-664541-A-G	1
uvb_no_1	plate1	chrII mapping	681340	SNV	1	G	A		Heterozygous	38	79	48.1013	0.482143	35				chrII mapping-681340-G-A	1
uvb_no_1	plate1	chrII mapping	687224	SNV	1	T	C		Heterozygous	44	88	50	0.448276	36.1818				chrII mapping-687224-T-C	1
uvb_no_1	plate1	chrII mapping	732628	MNV	2	AA	GG		Heterozygous	49	95	51.5789	0.442623	34.7113				chrII mapping-732628-AA-GG	1
uvb_no_1	plate1	chrII mapping	769028	SNV	1	A	G		Heterozygous	42	92	45.6522	0.473684	36.381				chrII mapping-769028-A-G	1
uvb_no_1	plate1	chrII mapping	799769	SNV	1	C	T		Homozygous	90	90	100	0.479675	35.4667				chrII mapping-799769-C-T	1
uvb_no_1	plate1	chrII mapping	803314	SNV	1	A	G		Heterozygous	39	81	48.1481	0.5	36.3846				chrII mapping-803314-A-G	1
uvb_no_1	plate1	chrII mapping	805268	SNV	1	T	C		Homozygous	89	91	97.8022	0.491379	34.3034				chrII mapping-805268-T-C	1
uvb_no_1	plate1	chrIII mapping	16130	SNV	1	G	A		Heterozygous	46	90	51.1111	0.491803	34.8261				chrIII mapping-16130-G-A	1
uvb_no_1	plate1	chrIII mapping	30866	SNV	1	G	A		Homozygous	55	99	55.5556	0.438356	34.0182				chrIII mapping-30866-G-A	1
uvb_no_1	plate1	chrIII mapping	36108	SNV	1	C	T		Heterozygous	48	98	48.9796	0.449275	35.7083				chrIII mapping-36108-C-T	1
uvb_no_1	plate1	chrIII mapping	107053	SNV	1	C	T		Homozygous	54	99	54.5455	0.457831	34.7037				chrIII mapping-107053-C-T	1
uvb_no_1	plate1	chrIII mapping	107672	SNV	1	C	T		Heterozygous	46	93	49.4624	0.477612	33.7391				chrIII mapping-107672-C-T	1
uvb_no_1	plate1	chrIII mapping	123623	SNV	1	G	A		Homozygous	41	69	59.4203	0.483871	33.9268				chrIII mapping-123623-G-A	1
uvb_no_1	plate1	chrIII mapping	234892	SNV	1	G	A		Homozygous	78	80	97.5	0.432203	34.5385				chrIII mapping-234892-G-A	1
uvb_no_1	plate1	chrIII mapping	236385	SNV	1	G	A		Homozygous	106	106	100	0.5	35.5849				chrIII mapping-236385-G-A	1
uvb_no_1	plate1	chrIII mapping	251194	SNV	1	G	A		Homozygous	104	105	99.0476	0.496063	34.4808				chrIII mapping-251194-G-A	1
uvb_no_1	plate1	chrIII mapping	262768	SNV	1	G	A		Homozygous	103	103	100	0.472603	35.5243				chrIII mapping-262768-G-A	2
uvb_no_1	plate1	chrIII mapping	278646	SNV	1	G	A		Homozygous	96	97	98.9691	0.488372	35.5417				chrIII mapping-278646-G-A	1
uvb_no_1	plate1	chrIII mapping	295240	SNV	1	G	A		Homozygous	97	97	100	0.464567	35.0412				chrIII mapping-295240-G-A	1
uvb_no_1	plate1	chrIII mapping	295731	MNV	2	TT	CC		Homozygous	86	87	98.8506	0.441441	34.4535				chrIII mapping-295731-TT-CC	1
uvb_no_1	plate1	chrIII mapping	301732	SNV	1	A	G		Homozygous	95	95	100	0.476562	35.8211				chrIII mapping-301732-A-G	1
uvb_no_1	plate1	chrIV mapping	761	SNV	1	A	G		Heterozygous	32	71	45.0704	0.454545	34.625				chrIV mapping-761-A-G	1
uvb_no_1	plate1	chrIV mapping	1616	SNV	1	C	T		Heterozygous	56	105	53.3333	0.48	34.75				chrIV mapping-1616-C-T	1
uvb_no_1	plate1	chrIV mapping	29791	SNV	1	G	A		Homozygous	43	79	54.4304	0.45283	36.7209				chrIV mapping-29791-G-A	1
uvb_no_1	plate1	chrIV mapping	50070	SNV	1	C	T		Homozygous	91	91	100	0.479339	35.1978				chrIV mapping-50070-C-T	1
uvb_no_1	plate1	chrIV mapping	78074	SNV	1	G	A		Heterozygous	43	82	52.439	0.389831	36.4419				chrIV mapping-78074-G-A	1
uvb_no_1	plate1	chrIV mapping	107395	SNV	1	C	T		Homozygous	92	93	98.9247	0.452381	35.0217				chrIV mapping-107395-C-T	1
uvb_no_1	plate1	chrIV mapping	145126	SNV	1	G	A		Heterozygous	38	78	48.7179	0.490566	35.6842				chrIV mapping-145126-G-A	1
uvb_no_1	plate1	chrIV mapping	163239	SNV	1	T	G		Heterozygous	41	89	46.0674	0.491228	36.7073				chrIV mapping-163239-T-G	1
uvb_no_1	plate1	chrIV mapping	170869	SNV	1	G	A		Heterozygous	43	83	51.8072	0.484848	36.4419				chrIV mapping-170869-G-A	1
uvb_no_1	plate1	chrIV mapping	174445	SNV	1	G	A		Heterozygous	38	77	49.3506	0.428571	34.6842				chrIV mapping-174445-G-A	1
uvb_no_1	plate1	chrIV mapping	185843	SNV	1	C	T		Heterozygous	47	95	49.4737	0.421875	35.9787				chrIV mapping-185843-C-T	1
uvb_no_1	plate1	chrIV mapping	208542	SNV	1	G	T		Heterozygous	45	96	46.875	0.5	35.5778				chrIV mapping-208542-G-T	1
uvb_no_1	plate1	chrIV mapping	228970	SNV	1	C	T		Heterozygous	37	82	45.122	0.446809	36.6757				chrIV mapping-228970-C-T	1
uvb_no_1	plate1	chrIV mapping	229883	SNV	1	G	T		Homozygous	52	89	58.427	0.430556	35.2692				chrIV mapping-229883-G-T	1
uvb_no_1	plate1	chrIV mapping	237618	SNV	1	A	G		Heterozygous	46	91	50.5495	0.467742	35.913				chrIV mapping-237618-A-G	2
uvb_no_1	plate1	chrIV mapping	249501	SNV	1	T	C		Heterozygous	44	95	46.3158	0.47619	35.2727				chrIV mapping-249501-T-C	1
uvb_no_1	plate1	chrIV mapping	249768	SNV	1	C	T		Homozygous	70	118	59.322	0.45	35.4286				chrIV mapping-249768-C-T	1
uvb_no_1	plate1	chrIV mapping	260772	SNV	1	T	C		Heterozygous	43	85	50.5882	0.438596	35.8372				chrIV mapping-260772-T-C	1
uvb_no_1	plate1	chrIV mapping	271050	SNV	1	T	A		Heterozygous	44	83	53.012	0.440678	34.9545				chrIV mapping-271050-T-A	1
uvb_no_1	plate1	chrIV mapping	279052	SNV	1	T	C		Heterozygous	44	95	46.3158	0.372549	36.1818				chrIV mapping-279052-T-C	1
uvb_no_1	plate1	chrIV mapping	291060	SNV	1	C	T		Heterozygous	47	104	45.1923	0.47541	31.2979				chrIV mapping-291060-C-T	1
uvb_no_1	plate1	chrIV mapping	305612	SNV	1	C	T		Homozygous	49	82	59.7561	0.461538	36.4694				chrIV mapping-305612-C-T	1
uvb_no_1	plate1	chrIV mapping	348452	SNV	1	A	T		Heterozygous	62	114	54.386	0.411765	36.0323				chrIV mapping-348452-A-T	1
uvb_no_1	plate1	chrIV mapping	364514	SNV	1	T	C		Heterozygous	49	101	48.5149	0.416667	36.2245				chrIV mapping-364514-T-C	1
uvb_no_1	plate1	chrIV mapping	397397	SNV	1	A	G		Homozygous	46	85	54.1176	0.46875	35.087				chrIV mapping-397397-A-G	1
uvb_no_1	plate1	chrIV mapping	427474	SNV	1	C	T		Heterozygous	41	82	50	0.467742	32.2683				chrIV mapping-427474-C-T	1
uvb_no_1	plate1	chrIV mapping	438128	SNV	1	C	T		Heterozygous	44	91	48.3516	0.467742	36.4091				chrIV mapping-438128-C-T	1
uvb_no_1	plate1	chrIV mapping	505475	SNV	1	C	T		Homozygous	48	84	57.1429	0.435484	35.4167				chrIV mapping-505475-C-T	1
uvb_no_1	plate1	chrIV mapping	546527	SNV	1	C	T		Heterozygous	43	95	45.2632	0.454545	34.9535				chrIV mapping-546527-C-T	1
uvb_no_1	plate1	chrIV mapping	568197	SNV	1	A	G		Heterozygous	56	105	53.3333	0.414286	35.0357				chrIV mapping-568197-A-G	1
uvb_no_1	plate1	chrIV mapping	587677	SNV	1	G	A		Heterozygous	40	86	46.5116	0.482143	35.45				chrIV mapping-587677-G-A	1
uvb_no_1	plate1	chrIV mapping	611638	SNV	1	C	T		Heterozygous	42	85	49.4118	0.423729	35.8095				chrIV mapping-611638-C-T	1
uvb_no_1	plate1	chrIV mapping	656467	SNV	1	A	G		Homozygous	65	114	57.0175	0.463415	35.6154				chrIV mapping-656467-A-G	1
uvb_no_1	plate1	chrIV mapping	693374	SNV	1	A	G		Heterozygous	36	69	52.1739	0.479167	35.9444				chrIV mapping-693374-A-G	1
uvb_no_1	plate1	chrIV mapping	698508	SNV	1	T	A		Heterozygous	42	81	51.8519	0.4	35.5238				chrIV mapping-698508-T-A	1
uvb_no_1	plate1	chrIV mapping	714636	SNV	1	A	G		Heterozygous	44	97	45.3608	0.491228	34.7273				chrIV mapping-714636-A-G	1
uvb_no_1	plate1	chrIV mapping	763137	SNV	1	C	T		Heterozygous	36	78	46.1538	0.5	33.7778				chrIV mapping-763137-C-T	1
uvb_no_1	plate1	chrIV mapping	768296	SNV	1	G	A		Heterozygous	40	76	52.6316	0.48	35.75				chrIV mapping-768296-G-A	1
uvb_no_1	plate1	chrIV mapping	772742	SNV	1	C	T		Heterozygous	41	84	48.8095	0.490909	35.8293				chrIV mapping-772742-C-T	1
uvb_no_1	plate1	chrIV mapping	774258	SNV	1	A	T		Homozygous	54	97	55.6701	0.423077	34.5185				chrIV mapping-774258-A-T	1
uvb_no_1	plate1	chrIV mapping	784320	SNV	1	T	C		Homozygous	85	87	97.7011	0.464912	35.2588				chrIV mapping-784320-T-C	1
uvb_no_1	plate1	chrIV mapping	840788	SNV	1	A	G		Homozygous	101	104	97.1154	0.466667	35.6535				chrIV mapping-840788-A-G	1
uvb_no_1	plate1	chrIV mapping	843133	SNV	1	T	C		Homozygous	108	108	100	0.453237	35.1481				chrIV mapping-843133-T-C	1
uvb_no_1	plate1	chrIV mapping	852708	SNV	1	G	A		Homozygous	89	89	100	0.467213	35.427				chrIV mapping-852708-G-A	1
uvb_no_1	plate1	chrIV mapping	871806	SNV	1	G	A		Homozygous	16	17	94.1176	0.333333	36.25				chrIV mapping-871806-G-A	1
uvb_no_1	plate1	chrIV mapping	919438	SNV	1	A	T		Homozygous	99	100	99	0.496063	35.202				chrIV mapping-919438-A-T	1
uvb_no_1	plate1	chrIV mapping	937831	SNV	1	T	C		Homozygous	99	100	99	0.489209	34.2121				chrIV mapping-937831-T-C	1
uvb_no_1	plate1	chrIV mapping	961383	SNV	1	T	C		Homozygous	93	93	100	0.496124	33.7527				chrIV mapping-961383-T-C	1
uvb_no_1	plate1	chrIV mapping	1006574	SNV	1	C	T		Homozygous	93	94	98.9362	0.465116	34.3118				chrIV mapping-1006574-C-T	1
uvb_no_1	plate1	chrIV mapping	1027695	SNV	1	A	G		Homozygous	91	91	100	0.456	35.6374				chrIV mapping-1027695-A-G	1
uvb_no_1	plate1	chrIV mapping	1053775	SNV	1	T	A		Homozygous	78	78	100	0.44	34.4872				chrIV mapping-1053775-T-A	1
uvb_no_1	plate1	chrIV mapping	1076026	SNV	1	C	T		Homozygous	87	89	97.7528	0.445455	35.7356				chrIV mapping-1076026-C-T	1
uvb_no_1	plate1	chrIV mapping	1164709	SNV	1	A	G		Homozygous	75	76	98.6842	0.494737	35.32				chrIV mapping-1164709-A-G	1
uvb_no_1	plate1	chrIV mapping	1169199	SNV	1	C	T		Homozygous	78	79	98.7342	0.476636	36.2051				chrIV mapping-1169199-C-T	1
uvb_no_1	plate1	chrIV mapping	1206168	SNV	1	G	A		Homozygous	79	79	100	0.495413	36.2152				chrIV mapping-1206168-G-A	2
uvb_no_1	plate1	chrIV mapping	1218048	SNV	1	G	A		Homozygous	70	70	100	0.5	34.2857				chrIV mapping-1218048-G-A	1
uvb_no_1	plate1	chrIV mapping	1253924	SNV	1	C	T		Homozygous	92	92	100	0.476923	34.6522				chrIV mapping-1253924-C-T	1
uvb_no_1	plate1	chrIV mapping	1279994	MNV	2	TT	CC		Homozygous	75	75	100	0.5	36.08				chrIV mapping-1279994-TT-CC	1
uvb_no_1	plate1	chrIV mapping	1280829	SNV	1	C	T		Homozygous	81	81	100	0.4	35				chrIV mapping-1280829-C-T	1
uvb_no_1	plate1	chrIV mapping	1292558	SNV	1	G	A		Homozygous	99	101	98.0198	0.488889	34.0909				chrIV mapping-1292558-G-A	1
uvb_no_1	plate1	chrIV mapping	1331685	SNV	1	C	T		Homozygous	80	81	98.7654	0.454545	34.15				chrIV mapping-1331685-C-T	1
uvb_no_1	plate1	chrIV mapping	1368893	SNV	1	T	C		Homozygous	102	102	100	0.430657	35.902				chrIV mapping-1368893-T-C	2
uvb_no_1	plate1	chrIV mapping	1381372	SNV	1	G	A		Heterozygous	35	68	51.4706	0.454545	36.6571				chrIV mapping-1381372-G-A	1
uvb_no_1	plate1	chrIV mapping	1406757	SNV	1	C	T		Homozygous	110	111	99.0991	0.455782	35.6364				chrIV mapping-1406757-C-T	1
uvb_no_1	plate1	chrIV mapping	1427309	SNV	1	G	A		Homozygous	75	81	92.5926	0.5	35.48				chrIV mapping-1427309-G-A	2
uvb_no_1	plate1	chrIV mapping	1450928	SNV	1	G	A		Homozygous	87	87	100	0.492188	34.8391				chrIV mapping-1450928-G-A	1
uvb_no_1	plate1	chrIV mapping	1451020	SNV	1	G	A		Homozygous	97	98	98.9796	0.448	35.7423				chrIV mapping-1451020-G-A	1
uvb_no_1	plate1	chrIV mapping	1462700	SNV	1	G	A		Homozygous	98	98	100	0.48062	36.1224				chrIV mapping-1462700-G-A	1
uvb_no_1	plate1	chrIV mapping	1513157	SNV	1	C	T		Homozygous	94	95	98.9474	0.492537	35.0213				chrIV mapping-1513157-C-T	1
uvb_no_1	plate1	chrIV mapping	1514179	SNV	1	C	T		Homozygous	42	71	59.1549	0.46875	35.4762				chrIV mapping-1514179-C-T	1
uvb_no_1	plate1	chrIV mapping	1522760	SNV	1	C	T		Homozygous	79	79	100	0.485714	34.4177				chrIV mapping-1522760-C-T	1
uvb_no_1	plate1	chrIX mapping	39018	SNV	1	C	T		Homozygous	102	108	94.4444	0.458647	35.6275				chrIX mapping-39018-C-T	1
uvb_no_1	plate1	chrIX mapping	113230	SNV	1	G	A		Homozygous	75	133	56.391	0.473684	35.0267				chrIX mapping-113230-G-A	1
uvb_no_1	plate1	chrIX mapping	127832	SNV	1	C	A		Homozygous	87	87	100	0.491379	35.9885				chrIX mapping-127832-C-A	1
uvb_no_1	plate1	chrIX mapping	248838	SNV	1	T	C		Homozygous	86	86	100	0.478632	34.5349				chrIX mapping-248838-T-C	1
uvb_no_1	plate1	chrIX mapping	293579	SNV	1	C	T		Homozygous	94	95	98.9474	0.465116	35.4043				chrIX mapping-293579-C-T	1
uvb_no_1	plate1	chrIX mapping	419783	SNV	1	A	G		Heterozygous	42	81	51.8519	0.45	34.5714				chrIX mapping-419783-A-G	1
uvb_no_1	plate1	chrIX mapping	437252	SNV	1	C	T		Homozygous	62	104	59.6154	0.45122	33.8387				chrIX mapping-437252-C-T	1
uvb_no_1	plate1	chrIX mapping	439212	SNV	1	A	T		Heterozygous	40	81	49.3827	0.5	35.45				chrIX mapping-439212-A-T	1
uvb_no_1	plate1	chrV mapping	12851	SNV	1	G	A		Heterozygous	51	104	49.0385	0.5	33.6275				chrV mapping-12851-G-A	1
uvb_no_1	plate1	chrV mapping	29786	SNV	1	G	A		Heterozygous	41	86	47.6744	0.354167	35.1463				chrV mapping-29786-G-A	1
uvb_no_1	plate1	chrV mapping	67445	SNV	1	G	A		Heterozygous	57	107	53.271	0.416667	35.4561				chrV mapping-67445-G-A	1
uvb_no_1	plate1	chrV mapping	68682	SNV	1	A	G		Heterozygous	37	80	46.25	0.454545	35.5946				chrV mapping-68682-A-G	1
uvb_no_1	plate1	chrV mapping	203105	SNV	1	C	T		Heterozygous	59	112	52.6786	0.470588	35.7797				chrV mapping-203105-C-T	1
uvb_no_1	plate1	chrV mapping	221697	SNV	1	T	A		Homozygous	57	94	60.6383	0.435897	32.1579				chrV mapping-221697-T-A	1
uvb_no_1	plate1	chrV mapping	234916	SNV	1	T	C		Heterozygous	57	107	53.271	0.493976	35				chrV mapping-234916-T-C	1
uvb_no_1	plate1	chrV mapping	250345	SNV	1	C	T		Heterozygous	39	74	52.7027	0.464286	36.3333				chrV mapping-250345-C-T	1
uvb_no_1	plate1	chrV mapping	293518	SNV	1	C	T		Heterozygous	48	94	51.0638	0.459016	34.9167				chrV mapping-293518-C-T	1
uvb_no_1	plate1	chrV mapping	343772	SNV	1	G	A		Heterozygous	67	129	51.938	0.482353	36.4627				chrV mapping-343772-G-A	1
uvb_no_1	plate1	chrV mapping	350068	SNV	1	C	T		Heterozygous	47	96	48.9583	0.492958	33.5106				chrV mapping-350068-C-T	1
uvb_no_1	plate1	chrV mapping	370590	SNV	1	A	G		Heterozygous	35	75	46.6667	0.478261	36.2571				chrV mapping-370590-A-G	1
uvb_no_1	plate1	chrV mapping	407014	SNV	1	G	A		Homozygous	48	87	55.1724	0.476923	34.875				chrV mapping-407014-G-A	1
uvb_no_1	plate1	chrV mapping	465142	SNV	1	G	T		Homozygous	45	87	51.7241	0.491803	36.1556				chrV mapping-465142-G-T	1
uvb_no_1	plate1	chrV mapping	555824	SNV	1	T	A		Heterozygous	48	91	52.7473	0.459016	35.7083				chrV mapping-555824-T-A	1
uvb_no_1	plate1	chrV mapping	561310	SNV	1	A	G		Heterozygous	46	97	47.4227	0.47619	33.9565				chrV mapping-561310-A-G	2
uvb_no_1	plate1	chrVI mapping	18991	SNV	1	T	C		Homozygous	55	100	55	0.45122	35.5818				chrVI mapping-18991-T-C	1
uvb_no_1	plate1	chrVI mapping	35308	SNV	1	G	A		Heterozygous	49	97	50.5155	0.492063	34.3878				chrVI mapping-35308-G-A	1
uvb_no_1	plate1	chrVI mapping	47494	SNV	1	G	A		Heterozygous	41	84	48.8095	0.491803	33.878				chrVI mapping-47494-G-A	1
uvb_no_1	plate1	chrVI mapping	48327	SNV	1	C	T		Heterozygous	50	104	48.0769	0.434783	35.52				chrVI mapping-48327-C-T	1
uvb_no_1	plate1	chrVI mapping	75968	SNV	1	C	T		Heterozygous	46	100	46	0.448276	34.7826				chrVI mapping-75968-C-T	1
uvb_no_1	plate1	chrVI mapping	103803	SNV	1	C	T		Heterozygous	45	91	49.4505	0.492063	35.6222				chrVI mapping-103803-C-T	1
uvb_no_1	plate1	chrVI mapping	132375	SNV	1	C	A		Heterozygous	39	83	46.988	0.438596	35.6667				chrVI mapping-132375-C-A	1
uvb_no_1	plate1	chrVI mapping	148778	SNV	1	G	A		Heterozygous	41	89	46.0674	0.425926	37				chrVI mapping-148778-G-A	1
uvb_no_1	plate1	chrVI mapping	157941	SNV	1	G	A		Heterozygous	49	93	52.6882	0.492754	36.0204				chrVI mapping-157941-G-A	1
uvb_no_1	plate1	chrVI mapping	162215	SNV	1	C	T		Heterozygous	53	109	48.6239	0.39726	36.0566				chrVI mapping-162215-C-T	1
uvb_no_1	plate1	chrVI mapping	222840	SNV	1	G	A		Heterozygous	45	97	46.3918	0.466667	30.7778				chrVI mapping-222840-G-A	1
uvb_no_1	plate1	chrVI mapping	226812	SNV	1	A	G		Heterozygous	42	87	48.2759	0.490909	36.0952				chrVI mapping-226812-A-G	1
uvb_no_1	plate1	chrVI mapping	238682	SNV	1	T	C		Heterozygous	55	109	50.4587	0.5	35.4364				chrVI mapping-238682-T-C	1
uvb_no_1	plate1	chrVI mapping	242595	SNV	1	C	T		Heterozygous	50	106	47.1698	0.472973	34.72				chrVI mapping-242595-C-T	1
uvb_no_1	plate1	chrVI mapping	244860	SNV	1	G	A		Heterozygous	49	95	51.5789	0.454545	35.2041				chrVI mapping-244860-G-A	1
uvb_no_1	plate1	chrVI mapping	246879	SNV	1	T	C		Homozygous	46	78	58.9744	0.440678	34.8261				chrVI mapping-246879-T-C	1
uvb_no_1	plate1	chrVI mapping	265262	SNV	1	T	C		Heterozygous	46	88	52.2727	0.454545	35.4348				chrVI mapping-265262-T-C	1
uvb_no_1	plate1	chrVI mapping	266992	SNV	1	C	T		Homozygous	53	93	56.9892	0.5	34.1698				chrVI mapping-266992-C-T	1
uvb_no_1	plate1	chrVI mapping	270010	SNV	1	A	G		Heterozygous	26	57	45.614	0.363636	36.5385				chrVI mapping-270010-A-G	1
uvb_no_1	plate1	chrVI mapping	270099	SNV	1	C	T		Homozygous	27	48	56.25	0.386364	36.5556				chrVI mapping-270099-C-T	1
uvb_no_1	plate1	chrVII mapping	1503	SNV	1	A	T		Heterozygous	44	94	46.8085	0.444444	35.0909				chrVII mapping-1503-A-T	1
uvb_no_1	plate1	chrVII mapping	4841	SNV	1	T	A		Heterozygous	51	95	53.6842	0.411765	36.2549				chrVII mapping-4841-T-A	1
uvb_no_1	plate1	chrVII mapping	5974	SNV	1	C	A		Heterozygous	42	88	47.7273	0.448276	34.2381				chrVII mapping-5974-C-A	1
uvb_no_1	plate1	chrVII mapping	24973	SNV	1	C	T		Homozygous	107	107	100	0.480263	34.6075				chrVII mapping-24973-C-T	1
uvb_no_1	plate1	chrVII mapping	46465	SNV	1	C	T		Heterozygous	47	88	53.4091	0.5	34.8298				chrVII mapping-46465-C-T	1
uvb_no_1	plate1	chrVII mapping	89110	SNV	1	C	T		Heterozygous	45	85	52.9412	0.467742	34.2444				chrVII mapping-89110-C-T	1
uvb_no_1	plate1	chrVII mapping	101889	SNV	1	C	T		Homozygous	49	90	54.4444	0.446154	34.5102				chrVII mapping-101889-C-T	1
uvb_no_1	plate1	chrVII mapping	136706	SNV	1	C	T		Heterozygous	39	84	46.4286	0.5	35.0513				chrVII mapping-136706-C-T	1
uvb_no_1	plate1	chrVII mapping	145416	SNV	1	T	A		Homozygous	92	93	98.9247	0.447368	36.4783				chrVII mapping-145416-T-A	1
uvb_no_1	plate1	chrVII mapping	145418	SNV	1	T	C		Homozygous	92	93	98.9247	0.447368	34.3696				chrVII mapping-145418-T-C	1
uvb_no_1	plate1	chrVII mapping	165308	SNV	1	G	A		Heterozygous	47	90	52.2222	0.491803	37				chrVII mapping-165308-G-A	1
uvb_no_1	plate1	chrVII mapping	179295	SNV	1	A	T		Heterozygous	50	105	47.619	0.396825	33.52				chrVII mapping-179295-A-T	1
uvb_no_1	plate1	chrVII mapping	189228	SNV	1	A	G		Heterozygous	42	88	47.7273	0.462963	35.4762				chrVII mapping-189228-A-G	1
uvb_no_1	plate1	chrVII mapping	204104	SNV	1	T	C		Homozygous	44	74	59.4595	0.446429	34.4091				chrVII mapping-204104-T-C	1
uvb_no_1	plate1	chrVII mapping	216632	MNV	2	AC	TT		Heterozygous	55	107	51.4019	0.5	34.9074				chrVII mapping-216632-AC-TT	1
uvb_no_1	plate1	chrVII mapping	243123	SNV	1	A	G		Heterozygous	45	92	48.913	0.4	35.0444				chrVII mapping-243123-A-G	1
uvb_no_1	plate1	chrVII mapping	249078	SNV	1	T	C		Homozygous	53	87	60.9195	0.480519	36.0566				chrVII mapping-249078-T-C	1
uvb_no_1	plate1	chrVII mapping	283410	SNV	1	G	A		Heterozygous	48	93	51.6129	0.441176	33.6667				chrVII mapping-283410-G-A	1
uvb_no_1	plate1	chrVII mapping	287403	SNV	1	G	T		Heterozygous	52	104	50	0.347826	36.7692				chrVII mapping-287403-G-T	1
uvb_no_1	plate1	chrVII mapping	340340	SNV	1	C	T		Heterozygous	48	92	52.1739	0.477612	34.9583				chrVII mapping-340340-C-T	1
uvb_no_1	plate1	chrVII mapping	342004	SNV	1	A	G		Heterozygous	51	94	54.2553	0.486486	35				chrVII mapping-342004-A-G	1
uvb_no_1	plate1	chrVII mapping	352386	SNV	1	T	C		Heterozygous	43	85	50.5882	0.444444	35.5581				chrVII mapping-352386-T-C	1
uvb_no_1	plate1	chrVII mapping	401105	SNV	1	T	A		Homozygous	56	92	60.8696	0.485714	35.2143				chrVII mapping-401105-T-A	1
uvb_no_1	plate1	chrVII mapping	483757	SNV	1	G	A		Homozygous	105	106	99.0566	0.492424	34.8476				chrVII mapping-483757-G-A	1
uvb_no_1	plate1	chrVII mapping	592320	SNV	1	A	T		Heterozygous	40	79	50.6329	0.465517	36.4				chrVII mapping-592320-A-T	1
uvb_no_1	plate1	chrVII mapping	594850	SNV	1	C	T		Heterozygous	37	79	46.8354	0.425532	36.027				chrVII mapping-594850-C-T	1
uvb_no_1	plate1	chrVII mapping	611476	SNV	1	C	T		Homozygous	44	71	61.9718	0.446429	33.2727				chrVII mapping-611476-C-T	1
uvb_no_1	plate1	chrVII mapping	627642	SNV	1	G	A		Homozygous	87	88	98.8636	0.454545	35.9885				chrVII mapping-627642-G-A	1
uvb_no_1	plate1	chrVII mapping	631058	SNV	1	C	A		Homozygous	81	81	100	0.486239	35.4198				chrVII mapping-631058-C-A	1
uvb_no_1	plate1	chrVII mapping	644303	SNV	1	C	T		Homozygous	47	86	54.6512	0.416667	35.1277				chrVII mapping-644303-C-T	1
uvb_no_1	plate1	chrVII mapping	787631	SNV	1	G	A		Heterozygous	49	102	48.0392	0.492754	31.7755				chrVII mapping-787631-G-A	1
uvb_no_1	plate1	chrVII mapping	845686	SNV	1	C	T		Homozygous	47	81	58.0247	0.457627	34.9149				chrVII mapping-845686-C-T	1
uvb_no_1	plate1	chrVII mapping	865923	SNV	1	G	C		Heterozygous	45	96	46.875	0.460317	36.4667				chrVII mapping-865923-G-C	1
uvb_no_1	plate1	chrVII mapping	904975	SNV	1	T	C		Homozygous	49	76	64.4737	0.447761	35.449				chrVII mapping-904975-T-C	1
uvb_no_1	plate1	chrVII mapping	927173	SNV	1	C	T		Heterozygous	41	89	46.0674	0.481481	34.8049				chrVII mapping-927173-C-T	1
uvb_no_1	plate1	chrVII mapping	955281	SNV	1	A	G		Homozygous	81	81	100	0.440367	34.8272				chrVII mapping-955281-A-G	1
uvb_no_1	plate1	chrVII mapping	958361	SNV	1	A	G		Heterozygous	51	99	51.5152	0.409091	34.8039				chrVII mapping-958361-A-G	1
uvb_no_1	plate1	chrVII mapping	973367	SNV	1	G	A		Homozygous	49	79	62.0253	0.454545	32.8367				chrVII mapping-973367-G-A	1
uvb_no_1	plate1	chrVII mapping	990464	SNV	1	T	C		Homozygous	81	81	100	0.454545	36.2346				chrVII mapping-990464-T-C	1
uvb_no_1	plate1	chrVII mapping	1015192	SNV	1	G	A		Heterozygous	56	108	51.8519	0.475	32.4643				chrVII mapping-1015192-G-A	1
uvb_no_1	plate1	chrVII mapping	1046695	SNV	1	G	A		Homozygous	53	90	58.8889	0.469697	35.566				chrVII mapping-1046695-G-A	1
uvb_no_1	plate1	chrVIII mapping	1524	SNV	1	T	C		Heterozygous	39	83	46.988	0.483871	35.1026				chrVIII mapping-1524-T-C	1
uvb_no_1	plate1	chrVIII mapping	14020	SNV	1	C	T		Heterozygous	46	84	54.7619	0.469697	34.0435				chrVIII mapping-14020-C-T	1
uvb_no_1	plate1	chrVIII mapping	21707	SNV	1	G	A		Heterozygous	41	88	46.5909	0.480769	34.561				chrVIII mapping-21707-G-A	1
uvb_no_1	plate1	chrVIII mapping	28849	SNV	1	C	T		Homozygous	51	86	59.3023	0.485714	35				chrVIII mapping-28849-C-T	1
uvb_no_1	plate1	chrVIII mapping	40651	SNV	1	C	T		Heterozygous	46	95	48.4211	0.453125	36.4783				chrVIII mapping-40651-C-T	1
uvb_no_1	plate1	chrVIII mapping	42877	SNV	1	A	T		Homozygous	50	84	59.5238	0.478261	35.96				chrVIII mapping-42877-A-T	1
uvb_no_1	plate1	chrVIII mapping	75787	SNV	1	A	T		Heterozygous	45	86	52.3256	0.40625	34.7333				chrVIII mapping-75787-A-T	1
uvb_no_1	plate1	chrVIII mapping	78624	SNV	1	C	T		Heterozygous	39	82	47.561	0.490566	33.4103				chrVIII mapping-78624-C-T	1
uvb_no_1	plate1	chrVIII mapping	106997	SNV	1	C	T		Heterozygous	50	104	48.0769	0.457143	35.52				chrVIII mapping-106997-C-T	1
uvb_no_1	plate1	chrVIII mapping	133347	SNV	1	C	T		Heterozygous	49	101	48.5149	0.476923	36.2245				chrVIII mapping-133347-C-T	1
uvb_no_1	plate1	chrVIII mapping	156685	SNV	1	A	G		Heterozygous	47	91	51.6484	0.433333	36.4894				chrVIII mapping-156685-A-G	1
uvb_no_1	plate1	chrVIII mapping	264971	SNV	1	G	A		Heterozygous	38	80	47.5	0.425926	35.3158				chrVIII mapping-264971-G-A	1
uvb_no_1	plate1	chrVIII mapping	265775	SNV	1	G	A		Heterozygous	44	87	50.5747	0.467742	35.3182				chrVIII mapping-265775-G-A	1
uvb_no_1	plate1	chrVIII mapping	281471	SNV	1	C	T		Homozygous	53	90	58.8889	0.472973	35.566				chrVIII mapping-281471-C-T	1
uvb_no_1	plate1	chrVIII mapping	291758	SNV	1	G	A		Homozygous	59	101	58.4158	0.482759	34.8983				chrVIII mapping-291758-G-A	1
uvb_no_1	plate1	chrVIII mapping	310065	SNV	1	C	T		Heterozygous	49	108	45.3704	0.483871	35.2041				chrVIII mapping-310065-C-T	1
uvb_no_1	plate1	chrVIII mapping	332111	SNV	1	C	T		Heterozygous	43	84	51.1905	0.46875	35.8372				chrVIII mapping-332111-C-T	1
uvb_no_1	plate1	chrVIII mapping	376035	SNV	1	C	T		Homozygous	64	114	56.1404	0.47191	35.4688				chrVIII mapping-376035-C-T	1
uvb_no_1	plate1	chrVIII mapping	382038	SNV	1	G	A		Heterozygous	41	85	48.2353	0.403509	35.0976				chrVIII mapping-382038-G-A	2
uvb_no_1	plate1	chrVIII mapping	414306	SNV	1	A	G		Heterozygous	44	97	45.3608	0.425926	35.6364				chrVIII mapping-414306-A-G	1
uvb_no_1	plate1	chrVIII mapping	431505	SNV	1	A	G		Heterozygous	48	101	47.5248	0.453125	34.9167				chrVIII mapping-431505-A-G	1
uvb_no_1	plate1	chrVIII mapping	434245	SNV	1	G	A		Heterozygous	48	96	50	0.435484	35.75				chrVIII mapping-434245-G-A	1
uvb_no_1	plate1	chrVIII mapping	493416	SNV	1	C	T		Homozygous	47	87	54.023	0.478261	33.2553				chrVIII mapping-493416-C-T	1
uvb_no_1	plate1	chrVIII mapping	499231	SNV	1	T	C		Homozygous	70	70	100	0.461538	36.3143				chrVIII mapping-499231-T-C	1
uvb_no_1	plate1	chrVIII mapping	512193	SNV	1	A	G		Heterozygous	42	82	51.2195	0.491228	34				chrVIII mapping-512193-A-G	1
uvb_no_1	plate1	chrVIII mapping	549762	SNV	1	C	T		Heterozygous	33	70	47.1429	0.416667	34.7576				chrVIII mapping-549762-C-T	1
uvb_no_1	plate1	chrX mapping	67729	SNV	1	G	A		Homozygous	90	90	100	0.491525	35.9111				chrX mapping-67729-G-A	1
uvb_no_1	plate1	chrX mapping	112848	SNV	1	G	A		Homozygous	53	95	55.7895	0.432432	35.8302				chrX mapping-112848-G-A	1
uvb_no_1	plate1	chrX mapping	123029	SNV	1	T	A		Heterozygous	35	76	46.0526	0.489362	32.3143				chrX mapping-123029-T-A	1
uvb_no_1	plate1	chrX mapping	140770	SNV	1	C	T		Heterozygous	43	92	46.7391	0.36	35.8837				chrX mapping-140770-C-T	1
uvb_no_1	plate1	chrX mapping	143551	SNV	1	C	T		Heterozygous	40	83	48.1928	0.442308	35.15				chrX mapping-143551-C-T	1
uvb_no_1	plate1	chrX mapping	157335	SNV	1	G	A		Heterozygous	48	96	50	0.5	34.4167				chrX mapping-157335-G-A	1
uvb_no_1	plate1	chrX mapping	167722	SNV	1	G	A		Homozygous	62	100	62	0.468085	36.2258				chrX mapping-167722-G-A	1
uvb_no_1	plate1	chrX mapping	171230	SNV	1	A	G		Homozygous	38	64	59.375	0.490909	34.6316				chrX mapping-171230-A-G	1
uvb_no_1	plate1	chrX mapping	172956	SNV	1	T	C		Heterozygous	38	81	46.9136	0.471698	33.3158				chrX mapping-172956-T-C	1
uvb_no_1	plate1	chrX mapping	175840	SNV	1	A	G		Homozygous	46	76	60.5263	0.431034	36.4783				chrX mapping-175840-A-G	1
uvb_no_1	plate1	chrX mapping	195748	SNV	1	A	G		Heterozygous	36	69	52.1739	0.44	34.5				chrX mapping-195748-A-G	1
uvb_no_1	plate1	chrX mapping	201090	SNV	1	T	A		Heterozygous	50	109	45.8716	0.493333	36.04				chrX mapping-201090-T-A	1
uvb_no_1	plate1	chrX mapping	220327	SNV	1	G	A		Homozygous	39	66	59.0909	0.481481	34.3846				chrX mapping-220327-G-A	1
uvb_no_1	plate1	chrX mapping	257927	SNV	1	C	T		Heterozygous	42	86	48.8372	0.492063	34.619				chrX mapping-257927-C-T	1
uvb_no_1	plate1	chrX mapping	286631	SNV	1	A	G		Heterozygous	52	103	50.4854	0.471429	34.8077				chrX mapping-286631-A-G	1
uvb_no_1	plate1	chrX mapping	296348	SNV	1	C	T		Homozygous	44	79	55.6962	0.474576	34.2273				chrX mapping-296348-C-T	1
uvb_no_1	plate1	chrX mapping	378267	SNV	1	C	T		Heterozygous	39	85	45.8824	0.491525	34.7436				chrX mapping-378267-C-T	1
uvb_no_1	plate1	chrX mapping	394810	SNV	1	C	T		Heterozygous	47	98	47.9592	0.461538	35.9362				chrX mapping-394810-C-T	1
uvb_no_1	plate1	chrX mapping	440757	SNV	1	A	G		Heterozygous	46	94	48.9362	0.47619	33.913				chrX mapping-440757-A-G	1
uvb_no_1	plate1	chrX mapping	442769	SNV	1	A	G		Homozygous	82	82	100	0.462185	34.2195				chrX mapping-442769-A-G	1
uvb_no_1	plate1	chrX mapping	583644	SNV	1	G	A		Heterozygous	37	70	52.8571	0.425926	34.5676				chrX mapping-583644-G-A	1
uvb_no_1	plate1	chrX mapping	595713	SNV	1	G	A		Heterozygous	42	92	45.6522	0.412698	34.9048				chrX mapping-595713-G-A	1
uvb_no_1	plate1	chrX mapping	598666	MNV	2	CT	TA		Heterozygous	43	81	53.0864	0.490909	35.4941				chrX mapping-598666-CT-TA	1
uvb_no_1	plate1	chrX mapping	624607	Deletion	1	C	-		Heterozygous	47	100	47	0.484848	35.1702				chrX mapping-624607-C--	1
uvb_no_1	plate1	chrX mapping	657347	SNV	1	G	A		Homozygous	49	87	56.3218	0.415385	35.7347				chrX mapping-657347-G-A	1
uvb_no_1	plate1	chrX mapping	673143	SNV	1	C	T		Heterozygous	59	108	54.6296	0.410256	35.1017				chrX mapping-673143-C-T	1
uvb_no_1	plate1	chrX mapping	695560	SNV	1	A	G		Heterozygous	47	98	47.9592	0.444444	35.6383				chrX mapping-695560-A-G	1
uvb_no_1	plate1	chrX mapping	716119	SNV	1	A	G		Heterozygous	55	105	52.381	0.480519	35.6545				chrX mapping-716119-A-G	1
uvb_no_1	plate1	chrXI mapping	37974	SNV	1	A	G		Homozygous	77	122	63.1148	0.446602	35.8571				chrXI mapping-37974-A-G	1
uvb_no_1	plate1	chrXI mapping	60216	SNV	1	G	A		Homozygous	80	119	67.2269	0.46729	34.825				chrXI mapping-60216-G-A	1
uvb_no_1	plate1	chrXI mapping	100471	SNV	1	C	T		Homozygous	93	141	65.9574	0.491803	35				chrXI mapping-100471-C-T	1
uvb_no_1	plate1	chrXI mapping	123130	SNV	1	C	T		Homozygous	80	122	65.5738	0.424528	35.25				chrXI mapping-123130-C-T	1
uvb_no_1	plate1	chrXI mapping	125096	SNV	1	C	T		Homozygous	73	118	61.8644	0.452632	34.2329				chrXI mapping-125096-C-T	1
uvb_no_1	plate1	chrXI mapping	220249	SNV	1	T	C		Homozygous	92	149	61.745	0.459259	34.413				chrXI mapping-220249-T-C	1
uvb_no_1	plate1	chrXI mapping	240422	SNV	1	A	G		Homozygous	86	125	68.8	0.471545	35.4186				chrXI mapping-240422-A-G	1
uvb_no_1	plate1	chrXI mapping	243420	Deletion	1	A	-		Homozygous	75	122	61.4754	0.431373	32.9467				chrXI mapping-243420-A--	1
uvb_no_1	plate1	chrXI mapping	302970	SNV	1	C	T		Homozygous	87	136	63.9706	0.458716	35.5517				chrXI mapping-302970-C-T	1
uvb_no_1	plate1	chrXI mapping	308531	SNV	1	A	G		Homozygous	71	114	62.2807	0.480769	35.0282				chrXI mapping-308531-A-G	1
uvb_no_1	plate1	chrXI mapping	402215	SNV	1	G	A		Homozygous	85	137	62.0438	0.5	36.5529				chrXI mapping-402215-G-A	1
uvb_no_1	plate1	chrXI mapping	533669	SNV	1	G	A		Homozygous	85	115	73.913	0.478992	35.8471				chrXI mapping-533669-G-A	1
uvb_no_1	plate1	chrXI mapping	544739	SNV	1	T	A		Homozygous	93	134	69.403	0.496124	34.2043				chrXI mapping-544739-T-A	1
uvb_no_1	plate1	chrXI mapping	590262	SNV	1	T	C		Homozygous	80	133	60.1504	0.447619	35.625				chrXI mapping-590262-T-C	1
uvb_no_1	plate1	chrXI mapping	618405	SNV	1	G	A		Homozygous	89	139	64.0288	0.409836	35.2921				chrXI mapping-618405-G-A	1
uvb_no_1	plate1	chrXII mapping	14323	SNV	1	T	G		Heterozygous	40	79	50.6329	0.44	36.4				chrXII mapping-14323-T-G	1
uvb_no_1	plate1	chrXII mapping	27579	SNV	1	G	A		Homozygous	47	82	57.3171	0.426471	35.8936				chrXII mapping-27579-G-A	1
uvb_no_1	plate1	chrXII mapping	37322	SNV	1	G	A		Homozygous	43	72	59.7222	0.45	34.3488				chrXII mapping-37322-G-A	1
uvb_no_1	plate1	chrXII mapping	69075	SNV	1	C	T		Homozygous	97	97	100	0.462121	35.701				chrXII mapping-69075-C-T	1
uvb_no_1	plate1	chrXII mapping	87800	SNV	1	C	A		Heterozygous	47	86	54.6512	0.412698	35.1277				chrXII mapping-87800-C-A	1
uvb_no_1	plate1	chrXII mapping	122643	SNV	1	G	A		Heterozygous	39	81	48.1481	0.408163	35.7179				chrXII mapping-122643-G-A	1
uvb_no_1	plate1	chrXII mapping	170805	SNV	1	G	A		Heterozygous	36	76	47.3684	0.488889	35.6111				chrXII mapping-170805-G-A	1
uvb_no_1	plate1	chrXII mapping	180493	SNV	1	C	T		Heterozygous	43	95	45.2632	0.46875	37				chrXII mapping-180493-C-T	1
uvb_no_1	plate1	chrXII mapping	199382	SNV	1	T	C		Heterozygous	53	101	52.4752	0.426471	34.5849				chrXII mapping-199382-T-C	1
uvb_no_1	plate1	chrXII mapping	282856	SNV	1	C	T		Heterozygous	47	91	51.6484	0.461538	35.0851				chrXII mapping-282856-C-T	1
uvb_no_1	plate1	chrXII mapping	318288	SNV	1	A	G		Homozygous	48	85	56.4706	0.451613	35.9583				chrXII mapping-318288-A-G	1
uvb_no_1	plate1	chrXII mapping	319768	SNV	1	G	A		Heterozygous	50	100	50	0.465753	35.04				chrXII mapping-319768-G-A	1
uvb_no_1	plate1	chrXII mapping	363070	SNV	1	G	A		Heterozygous	46	88	52.2727	0.483871	35.087				chrXII mapping-363070-G-A	1
uvb_no_1	plate1	chrXII mapping	363425	SNV	1	A	G		Homozygous	110	111	99.0991	0.443709	35.5455				chrXII mapping-363425-A-G	1
uvb_no_1	plate1	chrXII mapping	522001	SNV	1	T	A		Homozygous	88	89	98.8764	0.478632	33.8636				chrXII mapping-522001-T-A	1
uvb_no_1	plate1	chrXII mapping	547302	SNV	1	C	T		Homozygous	108	108	100	0.465753	36.3148				chrXII mapping-547302-C-T	1
uvb_no_1	plate1	chrXII mapping	572057	SNV	1	T	A		Homozygous	81	81	100	0.460177	35.1481				chrXII mapping-572057-T-A	1
uvb_no_1	plate1	chrXII mapping	728528	SNV	1	G	A		Homozygous	87	87	100	0.484375	35.8736				chrXII mapping-728528-G-A	1
uvb_no_1	plate1	chrXII mapping	775511	SNV	1	C	T		Homozygous	82	82	100	0.468468	34.8537				chrXII mapping-775511-C-T	1
uvb_no_1	plate1	chrXII mapping	832165	SNV	1	T	C		Homozygous	99	100	99	0.487603	35.8687				chrXII mapping-832165-T-C	1
uvb_no_1	plate1	chrXII mapping	860199	MNV	2	CT	TA		Homozygous	106	109	97.2477	0.481752	32.8338				chrXII mapping-860199-CT-TA	1
uvb_no_1	plate1	chrXII mapping	868535	SNV	1	A	T		Homozygous	67	114	58.7719	0.465909	35.3881				chrXII mapping-868535-A-T	1
uvb_no_1	plate1	chrXII mapping	877835	SNV	1	A	G		Homozygous	87	87	100	0.468468	35.5747				chrXII mapping-877835-A-G	1
uvb_no_1	plate1	chrXII mapping	885267	SNV	1	C	T		Homozygous	107	107	100	0.480263	34.3645				chrXII mapping-885267-C-T	1
uvb_no_1	plate1	chrXII mapping	900283	SNV	1	G	A		Homozygous	42	72	58.3333	0.5	36.381				chrXII mapping-900283-G-A	1
uvb_no_1	plate1	chrXII mapping	916068	SNV	1	A	G		Homozygous	74	74	100	0.442105	35.973				chrXII mapping-916068-A-G	1
uvb_no_1	plate1	chrXII mapping	921166	SNV	1	A	G		Homozygous	65	66	98.4848	0.5	34.8769				chrXII mapping-921166-A-G	1
uvb_no_1	plate1	chrXII mapping	966436	SNV	1	T	C		Homozygous	101	101	100	0.485915	35				chrXII mapping-966436-T-C	1
uvb_no_1	plate1	chrXII mapping	996267	SNV	1	C	T		Homozygous	78	78	100	0.5	36.359				chrXII mapping-996267-C-T	1
uvb_no_1	plate1	chrXII mapping	1002874	SNV	1	C	T		Homozygous	92	92	100	0.447154	35.5217				chrXII mapping-1002874-C-T	1
uvb_no_1	plate1	chrXIII mapping	21221	SNV	1	G	A		Heterozygous	39	83	46.988	0.392157	36.3333				chrXIII mapping-21221-G-A	1
uvb_no_1	plate1	chrXIII mapping	144250	SNV	1	C	T		Heterozygous	40	86	46.5116	0.440678	37				chrXIII mapping-144250-C-T	1
uvb_no_1	plate1	chrXIII mapping	183720	SNV	1	G	A		Homozygous	54	98	55.102	0.493151	35.8519				chrXIII mapping-183720-G-A	1
uvb_no_1	plate1	chrXIII mapping	243005	SNV	1	C	T		Homozygous	60	106	56.6038	0.493976	36.6				chrXIII mapping-243005-C-T	1
uvb_no_1	plate1	chrXIII mapping	272661	SNV	1	T	C		Heterozygous	55	100	55	0.46988	33.7636				chrXIII mapping-272661-T-C	1
uvb_no_1	plate1	chrXIII mapping	277830	SNV	1	G	T		Homozygous	53	92	57.6087	0.459459	36.0943				chrXIII mapping-277830-G-T	1
uvb_no_1	plate1	chrXIII mapping	298807	SNV	1	A	G		Heterozygous	45	96	46.875	0.482143	37				chrXIII mapping-298807-A-G	1
uvb_no_1	plate1	chrXIII mapping	338786	SNV	1	C	T		Heterozygous	56	104	53.8462	0.453333	36.3571				chrXIII mapping-338786-C-T	1
uvb_no_1	plate1	chrXIII mapping	344799	SNV	1	G	A		Homozygous	47	79	59.4937	0.491228	35.9362				chrXIII mapping-344799-G-A	1
uvb_no_1	plate1	chrXIII mapping	417751	SNV	1	A	G		Heterozygous	52	96	54.1667	0.477612	36.2692				chrXIII mapping-417751-A-G	1
uvb_no_1	plate1	chrXIII mapping	417774	SNV	1	T	C		Heterozygous	46	87	52.8736	0.451613	34.3043				chrXIII mapping-417774-T-C	1
uvb_no_1	plate1	chrXIII mapping	420343	SNV	1	A	G		Heterozygous	40	87	45.977	0.45614	36.05				chrXIII mapping-420343-A-G	1
uvb_no_1	plate1	chrXIII mapping	428860	SNV	1	G	A		Heterozygous	46	90	51.1111	0.462687	34.2609				chrXIII mapping-428860-G-A	1
uvb_no_1	plate1	chrXIII mapping	451867	SNV	1	G	A		Heterozygous	44	96	45.8333	0.482759	35.5909				chrXIII mapping-451867-G-A	1
uvb_no_1	plate1	chrXIII mapping	454171	SNV	1	C	T		Heterozygous	29	63	46.0317	0.486486	35.3448				chrXIII mapping-454171-C-T	1
uvb_no_1	plate1	chrXIII mapping	494267	SNV	1	T	A		Heterozygous	51	96	53.125	0.405797	35.7843				chrXIII mapping-494267-T-A	1
uvb_no_1	plate1	chrXIII mapping	556938	SNV	1	A	T		Homozygous	55	93	59.1398	0.486842	36.1273				chrXIII mapping-556938-A-T	1
uvb_no_1	plate1	chrXIII mapping	560117	SNV	1	C	T		Heterozygous	49	96	51.0417	0.485714	35.2449				chrXIII mapping-560117-C-T	1
uvb_no_1	plate1	chrXIII mapping	585306	SNV	1	T	A		Homozygous	48	80	60	0.311475	34.5833				chrXIII mapping-585306-T-A	1
uvb_no_1	plate1	chrXIII mapping	599603	SNV	1	G	A		Heterozygous	44	88	50	0.492308	35.5909				chrXIII mapping-599603-G-A	1
uvb_no_1	plate1	chrXIII mapping	613086	SNV	1	C	A		Homozygous	56	88	63.6364	0.474359	35				chrXIII mapping-613086-C-A	1
uvb_no_1	plate1	chrXIII mapping	655173	SNV	1	C	T		Homozygous	47	84	55.9524	0.45614	35.383				chrXIII mapping-655173-C-T	1
uvb_no_1	plate1	chrXIII mapping	703234	SNV	1	C	T		Heterozygous	44	84	52.381	0.477612	34.7273				chrXIII mapping-703234-C-T	1
uvb_no_1	plate1	chrXIII mapping	704011	SNV	1	A	G		Heterozygous	44	88	50	0.466667	35.5909				chrXIII mapping-704011-A-G	1
uvb_no_1	plate1	chrXIII mapping	733208	SNV	1	C	A		Heterozygous	46	92	50	0.444444	34.2609				chrXIII mapping-733208-C-A	1
uvb_no_1	plate1	chrXIII mapping	804280	SNV	1	A	G		Heterozygous	55	118	46.6102	0.454545	35.8727				chrXIII mapping-804280-A-G	1
uvb_no_1	plate1	chrXIII mapping	842682	SNV	1	G	A		Heterozygous	51	107	47.6636	0.457143	33.549				chrXIII mapping-842682-G-A	1
uvb_no_1	plate1	chrXIII mapping	923284	SNV	1	G	A		Homozygous	55	92	59.7826	0.444444	35.6545				chrXIII mapping-923284-G-A	1
uvb_no_1	plate1	chrXIV mapping	7530	SNV	1	A	G		Homozygous	27	49	55.102	0.405405	32.2593				chrXIV mapping-7530-A-G	1
uvb_no_1	plate1	chrXIV mapping	15491	SNV	1	C	T		Heterozygous	44	82	53.6585	0.440678	32.6818				chrXIV mapping-15491-C-T	1
uvb_no_1	plate1	chrXIV mapping	20075	SNV	1	G	A		Heterozygous	65	119	54.6218	0.5	34.9077				chrXIV mapping-20075-G-A	1
uvb_no_1	plate1	chrXIV mapping	27412	SNV	1	T	A		Heterozygous	44	87	50.5747	0.372881	35.9091				chrXIV mapping-27412-T-A	1
uvb_no_1	plate1	chrXIV mapping	41265	SNV	1	C	T		Heterozygous	50	97	51.5464	0.444444	35.76				chrXIV mapping-41265-C-T	1
uvb_no_1	plate1	chrXIV mapping	63440	SNV	1	G	A		Homozygous	50	88	56.8182	0.451613	34.24				chrXIV mapping-63440-G-A	1
uvb_no_1	plate1	chrXIV mapping	131964	SNV	1	A	T		Heterozygous	42	88	47.7273	0.403226	36.0952				chrXIV mapping-131964-A-T	1
uvb_no_1	plate1	chrXIV mapping	141096	SNV	1	A	T		Heterozygous	33	73	45.2055	0.408163	33.6061				chrXIV mapping-141096-A-T	1
uvb_no_1	plate1	chrXIV mapping	193817	SNV	1	C	T		Heterozygous	49	91	53.8462	0.47619	35.5306				chrXIV mapping-193817-C-T	1
uvb_no_1	plate1	chrXIV mapping	244142	SNV	1	G	C		Heterozygous	38	76	50	0.354167	34.6842				chrXIV mapping-244142-G-C	1
uvb_no_1	plate1	chrXIV mapping	272875	MNV	2	GG	AA		Heterozygous	46	94	48.9362	0.476923	34.3478				chrXIV mapping-272875-GG-AA	1
uvb_no_1	plate1	chrXIV mapping	292124	SNV	1	G	A		Heterozygous	38	83	45.7831	0.413043	35.6842				chrXIV mapping-292124-G-A	1
uvb_no_1	plate1	chrXIV mapping	368191	SNV	1	C	T		Heterozygous	42	78	53.8462	0.464286	34.2857				chrXIV mapping-368191-C-T	1
uvb_no_1	plate1	chrXIV mapping	384775	SNV	1	C	T		Heterozygous	39	78	50	0.425926	34.7949				chrXIV mapping-384775-C-T	1
uvb_no_1	plate1	chrXIV mapping	390367	SNV	1	A	T		Homozygous	46	80	57.5	0.453125	35.913				chrXIV mapping-390367-A-T	1
uvb_no_1	plate1	chrXIV mapping	397414	SNV	1	C	T		Heterozygous	38	82	46.3415	0.468085	35.6842				chrXIV mapping-397414-C-T	1
uvb_no_1	plate1	chrXIV mapping	413397	SNV	1	A	T		Heterozygous	44	88	50	0.480769	33.5909				chrXIV mapping-413397-A-T	1
uvb_no_1	plate1	chrXIV mapping	467073	Deletion	1	T	-		Heterozygous	45	87	51.7241	0.412698	35				chrXIV mapping-467073-T--	1
uvb_no_1	plate1	chrXIV mapping	657952	SNV	1	G	A		Heterozygous	47	93	50.5376	0.444444	34.8723				chrXIV mapping-657952-G-A	1
uvb_no_1	plate1	chrXIV mapping	661526	SNV	1	G	A		Heterozygous	36	75	48	0.454545	35.2778				chrXIV mapping-661526-G-A	1
uvb_no_1	plate1	chrXIV mapping	684041	SNV	1	G	A		Heterozygous	46	92	50	0.467742	35.9565				chrXIV mapping-684041-G-A	1
uvb_no_1	plate1	chrXIV mapping	687610	SNV	1	G	A		Heterozygous	49	97	50.5155	0.461538	35.2041				chrXIV mapping-687610-G-A	1
uvb_no_1	plate1	chrXIV mapping	705245	SNV	1	C	T		Heterozygous	53	111	47.7477	0.477612	35.1509				chrXIV mapping-705245-C-T	1
uvb_no_1	plate1	chrXIV mapping	746571	SNV	1	G	A		Heterozygous	53	108	49.0741	0.464789	34.2075				chrXIV mapping-746571-G-A	1
uvb_no_1	plate1	chrXIV mapping	781550	SNV	1	C	T		Heterozygous	41	76	53.9474	0.45	35.7805				chrXIV mapping-781550-C-T	1
uvb_no_1	plate1	chrXV mapping	55277	SNV	1	T	C		Heterozygous	40	80	50	0.482759	34.45				chrXV mapping-55277-T-C	1
uvb_no_1	plate1	chrXV mapping	61255	MNV	2	GT	AA		Heterozygous	40	85	47.0588	0.425926	34.025				chrXV mapping-61255-GT-AA	1
uvb_no_1	plate1	chrXV mapping	79997	SNV	1	C	T		Homozygous	47	78	60.2564	0.333333	35.383				chrXV mapping-79997-C-T	1
uvb_no_1	plate1	chrXV mapping	116753	SNV	1	T	C		Heterozygous	55	104	52.8846	0.443038	34.6727				chrXV mapping-116753-T-C	1
uvb_no_1	plate1	chrXV mapping	124026	SNV	1	C	T		Heterozygous	46	89	51.6854	0.411765	36.1739				chrXV mapping-124026-C-T	1
uvb_no_1	plate1	chrXV mapping	135680	SNV	1	A	G		Homozygous	98	99	98.9899	0.453901	35.1837				chrXV mapping-135680-A-G	1
uvb_no_1	plate1	chrXV mapping	148981	SNV	1	C	T		Heterozygous	57	106	53.7736	0.445783	33.1053				chrXV mapping-148981-C-T	1
uvb_no_1	plate1	chrXV mapping	193129	MNV	2	AC	CT		Heterozygous	42	90	46.6667	0.459016	35.361				chrXV mapping-193129-AC-CT	1
uvb_no_1	plate1	chrXV mapping	222143	SNV	1	C	A		Heterozygous	47	90	52.2222	0.367647	35.6809				chrXV mapping-222143-C-A	1
uvb_no_1	plate1	chrXV mapping	229966	SNV	1	T	C		Heterozygous	45	86	52.3256	0.446429	32.4667				chrXV mapping-229966-T-C	1
uvb_no_1	plate1	chrXV mapping	248907	SNV	1	A	G		Heterozygous	43	87	49.4253	0.491228	35.2326				chrXV mapping-248907-A-G	1
uvb_no_1	plate1	chrXV mapping	293090	SNV	1	C	T		Heterozygous	38	77	49.3506	0.428571	37				chrXV mapping-293090-C-T	1
uvb_no_1	plate1	chrXV mapping	318352	SNV	1	C	T		Heterozygous	44	89	49.4382	0.469697	36.7273				chrXV mapping-318352-C-T	1
uvb_no_1	plate1	chrXV mapping	340457	SNV	1	C	T		Heterozygous	51	96	53.125	0.492754	35.3137				chrXV mapping-340457-C-T	1
uvb_no_1	plate1	chrXV mapping	406372	SNV	1	C	T		Heterozygous	40	84	47.619	0.482143	36.7				chrXV mapping-406372-C-T	1
uvb_no_1	plate1	chrXV mapping	406446	SNV	1	C	T		Heterozygous	36	78	46.1538	0.489796	35.9444				chrXV mapping-406446-C-T	1
uvb_no_1	plate1	chrXV mapping	422475	SNV	1	G	A		Heterozygous	49	96	51.0417	0.492754	33.6531				chrXV mapping-422475-G-A	1
uvb_no_1	plate1	chrXV mapping	482404	SNV	1	C	T		Heterozygous	48	91	52.7473	0.5	35.7083				chrXV mapping-482404-C-T	1
uvb_no_1	plate1	chrXV mapping	514399	SNV	1	G	A		Heterozygous	47	88	53.4091	0.492958	34.8723				chrXV mapping-514399-G-A	1
uvb_no_1	plate1	chrXV mapping	516753	SNV	1	G	A		Heterozygous	39	82	47.561	0.480769	34.7949				chrXV mapping-516753-G-A	1
uvb_no_1	plate1	chrXV mapping	524763	SNV	1	T	C		Heterozygous	47	89	52.809	0.359375	35.9362				chrXV mapping-524763-T-C	1
uvb_no_1	plate1	chrXV mapping	530236	SNV	1	C	T		Heterozygous	45	90	50	0.45	35.9333				chrXV mapping-530236-C-T	1
uvb_no_1	plate1	chrXV mapping	542524	SNV	1	A	G		Heterozygous	47	95	49.4737	0.492308	36.7447				chrXV mapping-542524-A-G	1
uvb_no_1	plate1	chrXV mapping	552968	SNV	1	A	T		Homozygous	46	79	58.2278	0.492754	34.8696				chrXV mapping-552968-A-T	1
uvb_no_1	plate1	chrXV mapping	577841	SNV	1	C	T		Heterozygous	41	81	50.6173	0.392857	34.3171				chrXV mapping-577841-C-T	1
uvb_no_1	plate1	chrXV mapping	581802	SNV	1	A	G		Homozygous	53	94	56.383	0.479452	33.8679				chrXV mapping-581802-A-G	1
uvb_no_1	plate1	chrXV mapping	604361	SNV	1	T	A		Heterozygous	50	102	49.0196	0.434783	34.52				chrXV mapping-604361-T-A	1
uvb_no_1	plate1	chrXV mapping	635454	SNV	1	T	C		Heterozygous	50	108	46.2963	0.46875	34.2				chrXV mapping-635454-T-C	1
uvb_no_1	plate1	chrXV mapping	661114	SNV	1	T	A		Homozygous	82	84	97.619	0.469027	32.7561				chrXV mapping-661114-T-A	1
uvb_no_1	plate1	chrXV mapping	675496	SNV	1	A	G		Homozygous	88	88	100	0.496063	34.7273				chrXV mapping-675496-A-G	1
uvb_no_1	plate1	chrXV mapping	699822	SNV	1	G	A		Homozygous	93	94	98.9362	0.459854	35.1075				chrXV mapping-699822-G-A	1
uvb_no_1	plate1	chrXV mapping	721141	SNV	1	G	A		Heterozygous	46	89	51.6854	0.492537	33.7391				chrXV mapping-721141-G-A	1
uvb_no_1	plate1	chrXV mapping	729134	SNV	1	C	T		Heterozygous	48	93	51.6129	0.46875	36.5				chrXV mapping-729134-C-T	1
uvb_no_1	plate1	chrXV mapping	733557	SNV	1	A	G		Homozygous	90	90	100	0.467213	35.8667				chrXV mapping-733557-A-G	2
uvb_no_1	plate1	chrXV mapping	733681	SNV	1	G	A		Homozygous	107	107	100	0.480263	36.6636				chrXV mapping-733681-G-A	1
uvb_no_1	plate1	chrXV mapping	775061	SNV	1	C	T		Homozygous	50	92	54.3478	0.469697	34.96				chrXV mapping-775061-C-T	1
uvb_no_1	plate1	chrXV mapping	797303	SNV	1	C	A		Homozygous	84	84	100	0.491525	35.3571				chrXV mapping-797303-C-A	1
uvb_no_1	plate1	chrXV mapping	809920	SNV	1	G	A		Heterozygous	43	91	47.2527	0.490566	34.907				chrXV mapping-809920-G-A	1
uvb_no_1	plate1	chrXV mapping	816043	SNV	1	G	A		Homozygous	125	125	100	0.488235	35.896				chrXV mapping-816043-G-A	1
uvb_no_1	plate1	chrXV mapping	830620	SNV	1	T	A		Homozygous	95	96	98.9583	0.495868	35.6737				chrXV mapping-830620-T-A	1
uvb_no_1	plate1	chrXV mapping	833145	SNV	1	C	T		Heterozygous	61	116	52.5862	0.434211	36.0164				chrXV mapping-833145-C-T	1
uvb_no_1	plate1	chrXV mapping	863279	SNV	1	T	C		Heterozygous	53	98	54.0816	0.426471	36.5472				chrXV mapping-863279-T-C	1
uvb_no_1	plate1	chrXV mapping	872782	SNV	1	C	T		Homozygous	48	86	55.814	0.41791	36.75				chrXV mapping-872782-C-T	1
uvb_no_1	plate1	chrXV mapping	904731	SNV	1	A	T		Homozygous	87	88	98.8636	0.461538	36.5862				chrXV mapping-904731-A-T	1
uvb_no_1	plate1	chrXV mapping	912601	SNV	1	T	C		Homozygous	94	94	100	0.48855	34.7021				chrXV mapping-912601-T-C	1
uvb_no_1	plate1	chrXV mapping	921038	SNV	1	T	A		Heterozygous	44	86	51.1628	0.484848	36.1818				chrXV mapping-921038-T-A	1
uvb_no_1	plate1	chrXV mapping	934730	SNV	1	C	T		Heterozygous	36	71	50.7042	0.404255	35.6667				chrXV mapping-934730-C-T	1
uvb_no_1	plate1	chrXV mapping	944267	SNV	1	G	A		Homozygous	95	95	100	0.491935	34.0105				chrXV mapping-944267-G-A	1
uvb_no_1	plate1	chrXV mapping	952047	SNV	1	C	T		Homozygous	96	100	96	0.480916	36.4792				chrXV mapping-952047-C-T	2
uvb_no_1	plate1	chrXV mapping	965341	SNV	1	C	T		Homozygous	94	94	100	0.492188	34.9787				chrXV mapping-965341-C-T	1
uvb_no_1	plate1	chrXV mapping	982075	SNV	1	T	A		Heterozygous	53	98	54.0816	0.492958	32.7358				chrXV mapping-982075-T-A	1
uvb_no_1	plate1	chrXV mapping	996359	SNV	1	T	G		Homozygous	107	108	99.0741	0.496644	34.4206				chrXV mapping-996359-T-G	1
uvb_no_1	plate1	chrXV mapping	996987	SNV	1	T	C		Homozygous	88	88	100	0.465116	35.2955				chrXV mapping-996987-T-C	1
uvb_no_1	plate1	chrXVI mapping	17984	SNV	1	G	A		Homozygous	47	81	58.0247	0.455882	35.6809				chrXVI mapping-17984-G-A	1
uvb_no_1	plate1	chrXVI mapping	113945	SNV	1	C	T		Heterozygous	47	96	48.9583	0.492308	35.4255				chrXVI mapping-113945-C-T	1
uvb_no_1	plate1	chrXVI mapping	127620	SNV	1	G	A		Heterozygous	43	88	48.8636	0.461538	34.9535				chrXVI mapping-127620-G-A	1
uvb_no_1	plate1	chrXVI mapping	180814	SNV	1	C	T		Heterozygous	50	106	47.1698	0.485294	35.24				chrXVI mapping-180814-C-T	1
uvb_no_1	plate1	chrXVI mapping	191511	SNV	1	A	C		Heterozygous	56	113	49.5575	0.394366	36.3214				chrXVI mapping-191511-A-C	1
uvb_no_1	plate1	chrXVI mapping	207897	SNV	1	T	A		Heterozygous	45	84	53.5714	0.454545	34.2444				chrXVI mapping-207897-T-A	1
uvb_no_1	plate1	chrXVI mapping	263523	SNV	1	A	T		Heterozygous	42	88	47.7273	0.444444	33.6667				chrXVI mapping-263523-A-T	1
uvb_no_1	plate1	chrXVI mapping	263879	SNV	1	G	A		Heterozygous	45	91	49.4505	0.454545	36.1556				chrXVI mapping-263879-G-A	1
uvb_no_1	plate1	chrXVI mapping	266267	SNV	1	T	A		Heterozygous	37	78	47.4359	0.446429	35.6486				chrXVI mapping-266267-T-A	1
uvb_no_1	plate1	chrXVI mapping	268318	SNV	1	T	C		Heterozygous	53	115	46.087	0.430556	33.3396				chrXVI mapping-268318-T-C	1
uvb_no_1	plate1	chrXVI mapping	279248	SNV	1	G	A		Homozygous	84	87	96.5517	0.480392	35.6667				chrXVI mapping-279248-G-A	1
uvb_no_1	plate1	chrXVI mapping	287187	SNV	1	G	A		Heterozygous	44	85	51.7647	0.483333	36.7273				chrXVI mapping-287187-G-A	1
uvb_no_1	plate1	chrXVI mapping	302955	SNV	1	C	A		Homozygous	48	76	63.1579	0.383333	35.4167				chrXVI mapping-302955-C-A	1
uvb_no_1	plate1	chrXVI mapping	328279	SNV	1	A	G		Homozygous	51	92	55.4348	0.5	35.7843				chrXVI mapping-328279-A-G	1
uvb_no_1	plate1	chrXVI mapping	332015	SNV	1	G	A		Heterozygous	53	112	47.3214	0.478261	36.0566				chrXVI mapping-332015-G-A	1
uvb_no_1	plate1	chrXVI mapping	402469	SNV	1	A	G		Homozygous	46	83	55.4217	0.491228	35.3478				chrXVI mapping-402469-A-G	1
uvb_no_1	plate1	chrXVI mapping	459708	SNV	1	C	T		Homozygous	52	93	55.914	0.479452	33.8846				chrXVI mapping-459708-C-T	1
uvb_no_1	plate1	chrXVI mapping	470132	SNV	1	C	T		Heterozygous	49	95	51.5789	0.492537	35.449				chrXVI mapping-470132-C-T	1
uvb_no_1	plate1	chrXVI mapping	597527	SNV	1	C	T		Homozygous	40	71	56.338	0.482143	35.15				chrXVI mapping-597527-C-T	1
uvb_no_1	plate1	chrXVI mapping	600320	SNV	1	T	C		Homozygous	85	85	100	0.464	34.7647				chrXVI mapping-600320-T-C	1
uvb_no_1	plate1	chrXVI mapping	605454	SNV	1	A	T		Heterozygous	39	80	48.75	0.471698	36.0256				chrXVI mapping-605454-A-T	1
uvb_no_1	plate1	chrXVI mapping	653050	SNV	1	G	A		Homozygous	88	89	98.8764	0.487395	35.1364				chrXVI mapping-653050-G-A	1
uvb_no_1	plate1	chrXVI mapping	675823	SNV	1	A	G		Homozygous	79	83	95.1807	0.44898	30.7975				chrXVI mapping-675823-A-G	1
uvb_no_1	plate1	chrXVI mapping	680067	SNV	1	T	C		Heterozygous	53	117	45.2991	0.457143	36.0189				chrXVI mapping-680067-T-C	1
uvb_no_1	plate1	chrXVI mapping	697258	SNV	1	T	C		Heterozygous	56	113	49.5575	0.461538	35.4286				chrXVI mapping-697258-T-C	1
uvb_no_1	plate1	chrXVI mapping	759280	SNV	1	G	T		Heterozygous	53	105	50.4762	0.471429	35.3396				chrXVI mapping-759280-G-T	1
uvb_no_1	plate1	chrXVI mapping	760571	SNV	1	C	T		Homozygous	53	93	56.9892	0.5	36.0566				chrXVI mapping-760571-C-T	1
uvb_no_1	plate1	chrXVI mapping	773083	SNV	1	A	T		Heterozygous	48	94	51.0638	0.483871	36				chrXVI mapping-773083-A-T	1
uvb_no_1	plate1	chrXVI mapping	773263	SNV	1	T	C		Heterozygous	43	88	48.8636	0.471698	35.6047				chrXVI mapping-773263-T-C	1
uvb_no_1	plate1	chrXVI mapping	794631	SNV	1	A	G		Homozygous	70	70	100	0.5	35.1714				chrXVI mapping-794631-A-G	1
uvb_no_1	plate1	chrXVI mapping	895373	SNV	1	G	A		Homozygous	105	105	100	0.485915	34.8476				chrXVI mapping-895373-G-A	1
uvb_no_1	plate1	chrXVI mapping	943100	SNV	1	G	A		Heterozygous	38	72	52.7778	0.444444	36.0526				chrXVI mapping-943100-G-A	1
uvb_no_2	plate1	chrI mapping	28301	SNV	1	T	C		Heterozygous	59	127	46.4567	0.493827	35.9153				chrI mapping-28301-T-C	1
uvb_no_2	plate1	chrI mapping	47802	SNV	1	T	C		Heterozygous	71	138	51.4493	0.5	35.5634				chrI mapping-47802-T-C	1
uvb_no_2	plate1	chrI mapping	50785	SNV	1	C	T		Heterozygous	62	127	48.8189	0.487805	35.5806				chrI mapping-50785-C-T	1
uvb_no_2	plate1	chrI mapping	59221	SNV	1	G	A		Homozygous	78	128	60.9375	0.5	33.9231				chrI mapping-59221-G-A	2
uvb_no_2	plate1	chrI mapping	74715	SNV	1	A	T		Heterozygous	65	122	53.2787	0.478261	35.3077				chrI mapping-74715-A-T	1
uvb_no_2	plate1	chrI mapping	105088	SNV	1	G	A		Heterozygous	68	124	54.8387	0.451613	35.8824				chrI mapping-105088-G-A	1
uvb_no_2	plate1	chrI mapping	119654	SNV	1	C	T		Homozygous	73	118	61.8644	0.443396	35.3014				chrI mapping-119654-C-T	1
uvb_no_2	plate1	chrI mapping	151841	SNV	1	T	A		Heterozygous	51	109	46.789	0.492537	35.5098				chrI mapping-151841-T-A	1
uvb_no_2	plate1	chrI mapping	195905	MNV	2	AC	CT		Homozygous	66	119	55.4622	0.460674	34.2669				chrI mapping-195905-AC-CT	1
uvb_no_2	plate1	chrI mapping	209246	SNV	1	T	C		Heterozygous	43	91	47.2527	0.480769	35.5581				chrI mapping-209246-T-C	1
uvb_no_2	plate1	chrI mapping	211039	SNV	1	A	G		Homozygous	73	130	56.1538	0.5	35.274				chrI mapping-211039-A-G	1
uvb_no_2	plate1	chrII mapping	8076	MNV	2	CC	TT		Homozygous	74	74	100	0.414634	35.4189				chrII mapping-8076-CC-TT	1
uvb_no_2	plate1	chrII mapping	89006	SNV	1	A	G		Homozygous	100	102	98.0392	0.492424	35.76				chrII mapping-89006-A-G	1
uvb_no_2	plate1	chrII mapping	95807	SNV	1	C	G		Homozygous	134	134	100	0.47027	34.9403				chrII mapping-95807-C-G	1
uvb_no_2	plate1	chrII mapping	107072	SNV	1	A	G		Homozygous	106	110	96.3636	0.459854	35.4528				chrII mapping-107072-A-G	2
uvb_no_2	plate1	chrII mapping	107074	SNV	1	G	A		Homozygous	110	111	99.0991	0.450704	35.6364				chrII mapping-107074-G-A	1
uvb_no_2	plate1	chrII mapping	137731	SNV	1	T	A		Homozygous	86	86	100	0.410714	33.3721				chrII mapping-137731-T-A	1
uvb_no_2	plate1	chrII mapping	154212	SNV	1	G	A		Homozygous	138	138	100	0.414365	36.1884				chrII mapping-154212-G-A	1
uvb_no_2	plate1	chrII mapping	156924	SNV	1	G	A		Homozygous	117	117	100	0.486111	36.0427				chrII mapping-156924-G-A	1
uvb_no_2	plate1	chrII mapping	180424	SNV	1	A	G		Homozygous	87	87	100	0.461538	35.5517				chrII mapping-180424-A-G	1
uvb_no_2	plate1	chrII mapping	273256	SNV	1	A	G		Heterozygous	59	120	49.1667	0.441558	35.2373				chrII mapping-273256-A-G	1
uvb_no_2	plate1	chrII mapping	312984	SNV	1	T	C		Heterozygous	61	118	51.6949	0.494253	36.4098				chrII mapping-312984-T-C	1
uvb_no_2	plate1	chrII mapping	344936	SNV	1	A	G		Heterozygous	55	103	53.3981	0.387097	35.1455				chrII mapping-344936-A-G	1
uvb_no_2	plate1	chrII mapping	352763	SNV	1	G	A		Homozygous	68	113	60.177	0.463158	34.2059				chrII mapping-352763-G-A	1
uvb_no_2	plate1	chrII mapping	360046	SNV	1	G	A		Heterozygous	65	130	50	0.4625	34.0462				chrII mapping-360046-G-A	1
uvb_no_2	plate1	chrII mapping	410297	SNV	1	C	T		Heterozygous	56	121	46.281	0.485294	33.2857				chrII mapping-410297-C-T	1
uvb_no_2	plate1	chrII mapping	410483	SNV	1	T	C		Heterozygous	56	116	48.2759	0.447368	35.2143				chrII mapping-410483-T-C	1
uvb_no_2	plate1	chrII mapping	451207	SNV	1	G	A		Heterozygous	52	105	49.5238	0.465753	35.8077				chrII mapping-451207-G-A	1
uvb_no_2	plate1	chrII mapping	455676	MNV	2	AC	TT		Heterozygous	63	121	52.0661	0.375	33.544				chrII mapping-455676-AC-TT	1
uvb_no_2	plate1	chrII mapping	476889	SNV	1	A	G		Homozygous	65	115	56.5217	0.483871	36.6308				chrII mapping-476889-A-G	1
uvb_no_2	plate1	chrII mapping	480114	SNV	1	C	T		Heterozygous	73	135	54.0741	0.455446	34.5342				chrII mapping-480114-C-T	1
uvb_no_2	plate1	chrII mapping	492122	SNV	1	G	A		Heterozygous	58	112	51.7857	0.493333	34				chrII mapping-492122-G-A	1
uvb_no_2	plate1	chrII mapping	519079	MNV	2	AT	TG		Heterozygous	64	117	54.7009	0.5	35.7188				chrII mapping-519079-AT-TG	1
uvb_no_2	plate1	chrII mapping	521023	SNV	1	G	A		Heterozygous	56	121	46.281	0.479452	35.2857				chrII mapping-521023-G-A	1
uvb_no_2	plate1	chrII mapping	523762	SNV	1	G	A		Homozygous	69	119	57.9832	0.477273	36.1014				chrII mapping-523762-G-A	1
uvb_no_2	plate1	chrII mapping	538127	SNV	1	T	C		Heterozygous	66	131	50.3817	0.476744	35.0606				chrII mapping-538127-T-C	1
uvb_no_2	plate1	chrII mapping	568639	SNV	1	G	A		Heterozygous	51	100	51	0.484848	36.0196				chrII mapping-568639-G-A	1
uvb_no_2	plate1	chrII mapping	573840	SNV	1	G	A		Heterozygous	66	133	49.6241	0.44186	35.697				chrII mapping-573840-G-A	1
uvb_no_2	plate1	chrII mapping	577839	SNV	1	G	A		Heterozygous	56	120	46.6667	0.480519	34.3571				chrII mapping-577839-G-A	1
uvb_no_2	plate1	chrII mapping	619877	SNV	1	C	T		Heterozygous	69	134	51.4925	0.422222	34.2754				chrII mapping-619877-C-T	1
uvb_no_2	plate1	chrII mapping	622898	SNV	1	G	A		Heterozygous	44	96	45.8333	0.482759	36.1364				chrII mapping-622898-G-A	1
uvb_no_2	plate1	chrII mapping	631754	SNV	1	T	C		Heterozygous	70	135	51.8519	0.461538	34.5143				chrII mapping-631754-T-C	1
uvb_no_2	plate1	chrII mapping	645102	SNV	1	A	G		Heterozygous	74	148	50	0.494382	35.6486				chrII mapping-645102-A-G	1
uvb_no_2	plate1	chrII mapping	664255	SNV	1	A	G		Heterozygous	56	111	50.4505	0.457143	35.3929				chrII mapping-664255-A-G	1
uvb_no_2	plate1	chrII mapping	674714	SNV	1	G	A		Heterozygous	56	117	47.8632	0.480519	35.4286				chrII mapping-674714-G-A	1
uvb_no_2	plate1	chrII mapping	681523	SNV	1	A	T		Homozygous	99	100	99	0.443609	33.5253				chrII mapping-681523-A-T	1
uvb_no_2	plate1	chrII mapping	693155	SNV	1	T	C		Heterozygous	71	137	51.8248	0.457143	36.493				chrII mapping-693155-T-C	1
uvb_no_2	plate1	chrII mapping	694758	SNV	1	T	A		Homozygous	72	117	61.5385	0.494382	35.25				chrII mapping-694758-T-A	1
uvb_no_2	plate1	chrII mapping	753668	SNV	1	A	G		Heterozygous	50	104	48.0769	0.447761	33.96				chrII mapping-753668-A-G	1
uvb_no_2	plate1	chrII mapping	799049	SNV	1	G	A		Homozygous	136	138	98.5507	0.467836	35.0735				chrII mapping-799049-G-A	1
uvb_no_2	plate1	chrII mapping	802647	SNV	1	G	A		Homozygous	79	145	54.4828	0.46789	35.7342				chrII mapping-802647-G-A	1
uvb_no_2	plate1	chrII mapping	807645	SNV	1	C	T		Homozygous	67	116	57.7586	0.47191	35.5672				chrII mapping-807645-C-T	1
uvb_no_2	plate1	chrIII mapping	1625	SNV	1	C	T		Heterozygous	60	124	48.3871	0.487179	35.6				chrIII mapping-1625-C-T	1
uvb_no_2	plate1	chrIII mapping	14107	SNV	1	A	G		Heterozygous	63	130	48.4615	0.445783	35.381				chrIII mapping-14107-A-G	1
uvb_no_2	plate1	chrIII mapping	33433	SNV	1	C	T		Heterozygous	66	133	49.6241	0.483871	36.2727				chrIII mapping-33433-C-T	1
uvb_no_2	plate1	chrIII mapping	76934	SNV	1	G	A		Heterozygous	66	135	48.8889	0.458824	35.5152				chrIII mapping-76934-G-A	1
uvb_no_2	plate1	chrIII mapping	95874	SNV	1	G	A		Heterozygous	68	129	52.7132	0.490385	35.0294				chrIII mapping-95874-G-A	1
uvb_no_2	plate1	chrIII mapping	101157	SNV	1	C	T		Heterozygous	69	128	53.9062	0.452381	34.4493				chrIII mapping-101157-C-T	1
uvb_no_2	plate1	chrIII mapping	147608	SNV	1	G	A		Heterozygous	69	148	46.6216	0.445652	34.8551				chrIII mapping-147608-G-A	1
uvb_no_2	plate1	chrIII mapping	190382	SNV	1	T	C		Heterozygous	63	138	45.6522	0.445783	33.9524				chrIII mapping-190382-T-C	1
uvb_no_2	plate1	chrIII mapping	194117	SNV	1	C	G		Heterozygous	54	116	46.5517	0.383562	34.9259				chrIII mapping-194117-C-G	1
uvb_no_2	plate1	chrIII mapping	196544	SNV	1	A	G		Heterozygous	65	123	52.8455	0.493827	35.4				chrIII mapping-196544-A-G	1
uvb_no_2	plate1	chrIII mapping	212342	SNV	1	C	T		Heterozygous	59	110	53.6364	0.474359	35.5085				chrIII mapping-212342-C-T	1
uvb_no_2	plate1	chrIII mapping	212792	Insertion	1	-	T		Heterozygous	50	102	49.0196	0.478261	35.72				chrIII mapping-212792---T	1
uvb_no_2	plate1	chrIII mapping	231957	SNV	1	C	T		Heterozygous	57	122	46.7213	0.442857	36.1228				chrIII mapping-231957-C-T	1
uvb_no_2	plate1	chrIII mapping	268100	SNV	1	C	T		Heterozygous	52	104	50	0.486111	34.8462				chrIII mapping-268100-C-T	1
uvb_no_2	plate1	chrIII mapping	269494	SNV	1	T	C		Heterozygous	58	112	51.7857	0.5	35.2759				chrIII mapping-269494-T-C	1
uvb_no_2	plate1	chrIII mapping	278148	SNV	1	A	G		Heterozygous	66	130	50.7692	0.494505	35.4545				chrIII mapping-278148-A-G	1
uvb_no_2	plate1	chrIII mapping	285407	SNV	1	C	T		Homozygous	72	120	60	0.450549	34.7222				chrIII mapping-285407-C-T	1
uvb_no_2	plate1	chrIII mapping	289372	SNV	1	G	A		Homozygous	69	124	55.6452	0.473118	36.1014				chrIII mapping-289372-G-A	1
uvb_no_2	plate1	chrIII mapping	289600	SNV	1	T	C		Heterozygous	68	139	48.9209	0.460674	34				chrIII mapping-289600-T-C	1
uvb_no_2	plate1	chrIII mapping	303951	SNV	1	T	C		Heterozygous	59	119	49.5798	0.481013	35.9492				chrIII mapping-303951-T-C	1
uvb_no_2	plate1	chrIII mapping	312613	SNV	1	T	C		Heterozygous	59	115	51.3043	0.402597	35.0678				chrIII mapping-312613-T-C	1
uvb_no_2	plate1	chrIII mapping	313971	MNV	2	CC	TT		Heterozygous	54	107	50.4673	0.486111	35.7222				chrIII mapping-313971-CC-TT	1
uvb_no_2	plate1	chrIII mapping	316203	SNV	1	G	A		Heterozygous	66	124	53.2258	0.469388	33.5152				chrIII mapping-316203-G-A	1
uvb_no_2	plate1	chrIII mapping	316246	SNV	1	T	C		Heterozygous	65	127	51.1811	0.478723	36.0154				chrIII mapping-316246-T-C	1
uvb_no_2	plate1	chrIV mapping	322	SNV	1	T	C		Heterozygous	32	67	47.7612	0.368421	35.125				chrIV mapping-322-T-C	1
uvb_no_2	plate1	chrIV mapping	1997	SNV	1	T	C		Heterozygous	34	73	46.5753	0.470588	35.1176				chrIV mapping-1997-T-C	1
uvb_no_2	plate1	chrIV mapping	24357	SNV	1	C	T		Heterozygous	76	158	48.1013	0.466667	35.6579				chrIV mapping-24357-C-T	2
uvb_no_2	plate1	chrIV mapping	93521	SNV	1	G	A		Heterozygous	67	137	48.9051	0.448276	34.9104				chrIV mapping-93521-G-A	1
uvb_no_2	plate1	chrIV mapping	116225	MNV	2	TT	CC		Heterozygous	65	124	52.4194	0.365854	34.8295				chrIV mapping-116225-TT-CC	1
uvb_no_2	plate1	chrIV mapping	143322	SNV	1	T	C		Heterozygous	56	107	52.3364	0.479452	35.8571				chrIV mapping-143322-T-C	1
uvb_no_2	plate1	chrIV mapping	154840	SNV	1	G	A		Heterozygous	57	124	45.9677	0.46988	35.0351				chrIV mapping-154840-G-A	1
uvb_no_2	plate1	chrIV mapping	170466	SNV	1	G	A		Heterozygous	64	131	48.855	0.493976	35.0938				chrIV mapping-170466-G-A	1
uvb_no_2	plate1	chrIV mapping	182388	SNV	1	T	A		Heterozygous	75	143	52.4476	0.467391	35.2933				chrIV mapping-182388-T-A	1
uvb_no_2	plate1	chrIV mapping	185519	SNV	1	C	T		Homozygous	66	121	54.5455	0.484211	35.8485				chrIV mapping-185519-C-T	1
uvb_no_2	plate1	chrIV mapping	190675	SNV	1	C	T		Heterozygous	58	114	50.8772	0.487179	35.6897				chrIV mapping-190675-C-T	1
uvb_no_2	plate1	chrIV mapping	191882	SNV	1	C	T		Heterozygous	62	120	51.6667	0.481481	36.1935				chrIV mapping-191882-C-T	1
uvb_no_2	plate1	chrIV mapping	195620	SNV	1	G	A		Heterozygous	64	138	46.3768	0.473118	32.8125				chrIV mapping-195620-G-A	1
uvb_no_2	plate1	chrIV mapping	201343	SNV	1	A	T		Heterozygous	59	121	48.7603	0.493333	35.2712				chrIV mapping-201343-A-T	1
uvb_no_2	plate1	chrIV mapping	205409	SNV	1	G	A		Heterozygous	50	107	46.729	0.492063	34.72				chrIV mapping-205409-G-A	1
uvb_no_2	plate1	chrIV mapping	220985	SNV	1	G	A		Heterozygous	55	115	47.8261	0.5	35.4				chrIV mapping-220985-G-A	1
uvb_no_2	plate1	chrIV mapping	241524	SNV	1	C	T		Heterozygous	38	76	50	0.44	35.0526				chrIV mapping-241524-C-T	1
uvb_no_2	plate1	chrIV mapping	245075	SNV	1	T	A		Heterozygous	68	135	50.3704	0.413793	36.2941				chrIV mapping-245075-T-A	1
uvb_no_2	plate1	chrIV mapping	249756	SNV	1	T	C		Heterozygous	68	139	48.9209	0.472527	35.7353				chrIV mapping-249756-T-C	1
uvb_no_2	plate1	chrIV mapping	250996	SNV	1	C	T		Homozygous	68	117	58.1197	0.481928	34.5882				chrIV mapping-250996-C-T	1
uvb_no_2	plate1	chrIV mapping	253280	SNV	1	C	T		Homozygous	75	127	59.0551	0.46	35.5067				chrIV mapping-253280-C-T	1
uvb_no_2	plate1	chrIV mapping	255420	SNV	1	T	C		Heterozygous	56	117	47.8632	0.422535	35.6429				chrIV mapping-255420-T-C	1
uvb_no_2	plate1	chrIV mapping	259375	SNV	1	T	C		Heterozygous	58	123	47.1545	0.428571	35.6897				chrIV mapping-259375-T-C	1
uvb_no_2	plate1	chrIV mapping	273789	SNV	1	G	A		Homozygous	78	132	59.0909	0.472222	34.9487				chrIV mapping-273789-G-A	1
uvb_no_2	plate1	chrIV mapping	305443	SNV	1	A	T		Heterozygous	63	129	48.8372	0.406977	35.1905				chrIV mapping-305443-A-T	1
uvb_no_2	plate1	chrIV mapping	305675	SNV	1	C	T		Heterozygous	59	127	46.4567	0.480519	36.3559				chrIV mapping-305675-C-T	1
uvb_no_2	plate1	chrIV mapping	328094	SNV	1	C	T		Heterozygous	65	125	52	0.494382	35.6462				chrIV mapping-328094-C-T	1
uvb_no_2	plate1	chrIV mapping	337378	SNV	1	T	C		Heterozygous	52	98	53.0612	0.34375	35.8077				chrIV mapping-337378-T-C	1
uvb_no_2	plate1	chrIV mapping	341344	MNV	2	CC	TT		Heterozygous	51	102	50	0.467742	34.7426				chrIV mapping-341344-CC-TT	1
uvb_no_2	plate1	chrIV mapping	395571	SNV	1	T	C		Heterozygous	66	127	51.9685	0.471264	35.8788				chrIV mapping-395571-T-C	1
uvb_no_2	plate1	chrIV mapping	437832	SNV	1	G	A		Heterozygous	66	131	50.3817	0.488889	34.303				chrIV mapping-437832-G-A	1
uvb_no_2	plate1	chrIV mapping	474281	SNV	1	C	T		Heterozygous	52	100	52	0.477612	37				chrIV mapping-474281-C-T	1
uvb_no_2	plate1	chrIV mapping	480415	SNV	1	G	A		Heterozygous	57	122	46.7213	0.493671	36.5789				chrIV mapping-480415-G-A	1
uvb_no_2	plate1	chrIV mapping	480651	SNV	1	G	A		Heterozygous	57	112	50.8929	0.444444	35.6667				chrIV mapping-480651-G-A	1
uvb_no_2	plate1	chrIV mapping	555416	SNV	1	G	A		Heterozygous	61	121	50.4132	0.477778	35.5574				chrIV mapping-555416-G-A	1
uvb_no_2	plate1	chrIV mapping	560337	SNV	1	G	A		Homozygous	124	124	100	0.455128	34.7419				chrIV mapping-560337-G-A	1
uvb_no_2	plate1	chrIV mapping	606106	SNV	1	T	C		Heterozygous	51	100	51	0.493333	36.2549				chrIV mapping-606106-T-C	1
uvb_no_2	plate1	chrIV mapping	639755	SNV	1	C	T		Heterozygous	67	127	52.7559	0.447059	35.5373				chrIV mapping-639755-C-T	1
uvb_no_2	plate1	chrIV mapping	660996	SNV	1	C	T		Heterozygous	62	116	53.4483	0.493506	36.1935				chrIV mapping-660996-C-T	1
uvb_no_2	plate1	chrIV mapping	673752	SNV	1	G	A		Homozygous	69	117	58.9744	0.427083	35.1739				chrIV mapping-673752-G-A	1
uvb_no_2	plate1	chrIV mapping	675300	SNV	1	G	T		Heterozygous	60	110	54.5455	0.4625	35.3667				chrIV mapping-675300-G-T	1
uvb_no_2	plate1	chrIV mapping	681834	SNV	1	T	C		Heterozygous	54	110	49.0909	0.444444	34.6667				chrIV mapping-681834-T-C	1
uvb_no_2	plate1	chrIV mapping	691934	SNV	1	G	A		Heterozygous	69	138	50	0.474747	32.6522				chrIV mapping-691934-G-A	1
uvb_no_2	plate1	chrIV mapping	692062	SNV	1	A	G		Heterozygous	57	105	54.2857	0.493506	34.7895				chrIV mapping-692062-A-G	1
uvb_no_2	plate1	chrIV mapping	724528	SNV	1	G	A		Heterozygous	57	109	52.2936	0.4625	35.6667				chrIV mapping-724528-G-A	1
uvb_no_2	plate1	chrIV mapping	726786	SNV	1	A	G		Heterozygous	59	118	50	0.328767	34.0169				chrIV mapping-726786-A-G	1
uvb_no_2	plate1	chrIV mapping	767264	SNV	1	A	T		Heterozygous	70	130	53.8462	0.397849	36.3143				chrIV mapping-767264-A-T	1
uvb_no_2	plate1	chrIV mapping	789209	SNV	1	G	A		Homozygous	65	118	55.0847	0.471264	36.0462				chrIV mapping-789209-G-A	1
uvb_no_2	plate1	chrIV mapping	821049	SNV	1	A	G		Heterozygous	57	107	53.271	0.5	34.8246				chrIV mapping-821049-A-G	1
uvb_no_2	plate1	chrIV mapping	856525	MNV	2	TT	GG		Heterozygous	64	131	48.855	0.452055	35.7031				chrIV mapping-856525-TT-GG	1
uvb_no_2	plate1	chrIV mapping	864118	SNV	1	A	T		Heterozygous	51	104	49.0385	0.492063	34.6078				chrIV mapping-864118-A-T	1
uvb_no_2	plate1	chrIV mapping	864718	SNV	1	T	G		Heterozygous	47	101	46.5347	0.419355	36.234				chrIV mapping-864718-T-G	1
uvb_no_2	plate1	chrIV mapping	867187	SNV	1	G	A		Heterozygous	55	110	50	0.450704	36.0909				chrIV mapping-867187-G-A	1
uvb_no_2	plate1	chrIV mapping	884373	SNV	1	C	T		Heterozygous	60	125	48	0.43038	31.9333				chrIV mapping-884373-C-T	1
uvb_no_2	plate1	chrIV mapping	888447	SNV	1	C	T		Homozygous	63	115	54.7826	0.493151	36.4286				chrIV mapping-888447-C-T	1
uvb_no_2	plate1	chrIV mapping	889322	SNV	1	C	T		Homozygous	80	147	54.4218	0.451327	34.475				chrIV mapping-889322-C-T	1
uvb_no_2	plate1	chrIV mapping	946356	SNV	1	C	T		Heterozygous	51	107	47.6636	0.469697	35.9804				chrIV mapping-946356-C-T	1
uvb_no_2	plate1	chrIV mapping	1001197	SNV	1	G	A		Heterozygous	66	132	50	0.478723	36.4545				chrIV mapping-1001197-G-A	1
uvb_no_2	plate1	chrIV mapping	1068289	SNV	1	C	T		Homozygous	123	123	100	0.459119	35.4715				chrIV mapping-1068289-C-T	1
uvb_no_2	plate1	chrIV mapping	1070891	SNV	1	G	A		Homozygous	62	111	55.8559	0.47191	35.6129				chrIV mapping-1070891-G-A	1
uvb_no_2	plate1	chrIV mapping	1107007	SNV	1	G	A		Heterozygous	48	105	45.7143	0.46875	35.4167				chrIV mapping-1107007-G-A	1
uvb_no_2	plate1	chrIV mapping	1110342	SNV	1	A	G		Heterozygous	60	117	51.2821	0.458824	35.3333				chrIV mapping-1110342-A-G	1
uvb_no_2	plate1	chrIV mapping	1136950	SNV	1	C	T		Homozygous	114	115	99.1304	0.484277	36.3509				chrIV mapping-1136950-C-T	1
uvb_no_2	plate1	chrIV mapping	1167257	SNV	1	G	A		Homozygous	60	106	56.6038	0.444444	34.2667				chrIV mapping-1167257-G-A	1
uvb_no_2	plate1	chrIV mapping	1192101	SNV	1	G	A		Homozygous	107	108	99.0741	0.486111	35.2804				chrIV mapping-1192101-G-A	1
uvb_no_2	plate1	chrIV mapping	1205830	SNV	1	G	A		Homozygous	140	142	98.5915	0.494505	35.4143				chrIV mapping-1205830-G-A	1
uvb_no_2	plate1	chrIV mapping	1253130	SNV	1	C	T		Heterozygous	62	113	54.8673	0.45679	34.1613				chrIV mapping-1253130-C-T	1
uvb_no_2	plate1	chrIV mapping	1262800	SNV	1	C	T		Heterozygous	49	99	49.4949	0.5	31.8163				chrIV mapping-1262800-C-T	1
uvb_no_2	plate1	chrIV mapping	1268271	SNV	1	A	T		Heterozygous	50	103	48.5437	0.484848	34.76				chrIV mapping-1268271-A-T	1
uvb_no_2	plate1	chrIV mapping	1299760	SNV	1	T	C		Homozygous	137	138	99.2754	0.472222	35.8321				chrIV mapping-1299760-T-C	1
uvb_no_2	plate1	chrIV mapping	1305242	SNV	1	C	T		Heterozygous	66	123	53.6585	0.5	34.3636				chrIV mapping-1305242-C-T	2
uvb_no_2	plate1	chrIV mapping	1313977	SNV	1	C	T		Homozygous	120	121	99.1736	0.464286	34.1833				chrIV mapping-1313977-C-T	1
uvb_no_2	plate1	chrIV mapping	1335236	SNV	1	C	T		Heterozygous	44	89	49.4382	0.490909	35.9091				chrIV mapping-1335236-C-T	1
uvb_no_2	plate1	chrIV mapping	1337090	SNV	1	T	G		Heterozygous	68	146	46.5753	0.5	35.0882				chrIV mapping-1337090-T-G	1
uvb_no_2	plate1	chrIV mapping	1346083	SNV	1	A	G		Homozygous	106	107	99.0654	0.468085	35.434				chrIV mapping-1346083-A-G	1
uvb_no_2	plate1	chrIV mapping	1363022	SNV	1	T	C		Homozygous	124	126	98.4127	0.49375	36.1129				chrIV mapping-1363022-T-C	1
uvb_no_2	plate1	chrIV mapping	1414001	SNV	1	T	C		Homozygous	119	122	97.541	0.5	34.5966				chrIV mapping-1414001-T-C	1
uvb_no_2	plate1	chrIV mapping	1430793	SNV	1	A	G		Heterozygous	80	152	52.6316	0.5	35.425				chrIV mapping-1430793-A-G	1
uvb_no_2	plate1	chrIV mapping	1458585	SNV	1	A	G		Homozygous	122	123	99.187	0.432927	35.9672				chrIV mapping-1458585-A-G	1
uvb_no_2	plate1	chrIV mapping	1489637	SNV	1	G	A		Heterozygous	44	89	49.4382	0.476923	33.5909				chrIV mapping-1489637-G-A	1
uvb_no_2	plate1	chrIV mapping	1498315	SNV	1	T	A		Heterozygous	63	130	48.4615	0.435897	34.7778				chrIV mapping-1498315-T-A	1
uvb_no_2	plate1	chrIV mapping	1502877	SNV	1	G	T		Homozygous	123	123	100	0.455696	35.065				chrIV mapping-1502877-G-T	1
uvb_no_2	plate1	chrIX mapping	28117	SNV	1	T	A		Heterozygous	64	136	47.0588	0.406977	36.4062				chrIX mapping-28117-T-A	1
uvb_no_2	plate1	chrIX mapping	75484	SNV	1	G	A		Homozygous	78	144	54.1667	0.45283	34.5385				chrIX mapping-75484-G-A	1
uvb_no_2	plate1	chrIX mapping	98874	SNV	1	G	A		Heterozygous	51	107	47.6636	0.469697	34.5686				chrIX mapping-98874-G-A	1
uvb_no_2	plate1	chrIX mapping	164614	SNV	1	G	A		Heterozygous	52	106	49.0566	0.467742	36.5				chrIX mapping-164614-G-A	1
uvb_no_2	plate1	chrIX mapping	166407	SNV	1	C	T		Heterozygous	61	121	50.4132	0.493671	35.7869				chrIX mapping-166407-C-T	1
uvb_no_2	plate1	chrIX mapping	171367	SNV	1	A	G		Heterozygous	57	114	50	0.467532	35.8772				chrIX mapping-171367-A-G	1
uvb_no_2	plate1	chrIX mapping	182690	SNV	1	A	G		Homozygous	85	143	59.4406	0.451923	34.8353				chrIX mapping-182690-A-G	1
uvb_no_2	plate1	chrIX mapping	201915	SNV	1	G	A		Heterozygous	58	119	48.7395	0.45	36.1379				chrIX mapping-201915-G-A	1
uvb_no_2	plate1	chrIX mapping	236700	SNV	1	G	A		Heterozygous	67	133	50.3759	0.484211	36.0448				chrIX mapping-236700-G-A	1
uvb_no_2	plate1	chrIX mapping	257427	SNV	1	T	C		Homozygous	73	119	61.3445	0.464646	33.8767				chrIX mapping-257427-T-C	1
uvb_no_2	plate1	chrIX mapping	294580	SNV	1	A	C		Heterozygous	74	149	49.6644	0.446809	35.8378				chrIX mapping-294580-A-C	1
uvb_no_2	plate1	chrIX mapping	297736	SNV	1	G	A		Heterozygous	61	127	48.0315	0.481013	36.6066				chrIX mapping-297736-G-A	1
uvb_no_2	plate1	chrIX mapping	317717	SNV	1	C	T		Heterozygous	55	104	52.8846	0.487179	35.1455				chrIX mapping-317717-C-T	1
uvb_no_2	plate1	chrIX mapping	368860	SNV	1	G	A		Homozygous	79	133	59.3985	0.46789	35.1013				chrIX mapping-368860-G-A	1
uvb_no_2	plate1	chrV mapping	19570	SNV	1	T	C		Homozygous	124	129	96.124	0.477987	31.2258				chrV mapping-19570-T-C	1
uvb_no_2	plate1	chrV mapping	20160	SNV	1	C	T		Homozygous	97	97	100	0.5	35.0619				chrV mapping-20160-C-T	1
uvb_no_2	plate1	chrV mapping	21268	SNV	1	T	C		Homozygous	97	98	98.9796	0.459677	33.4742				chrV mapping-21268-T-C	1
uvb_no_2	plate1	chrV mapping	21270	SNV	1	T	C		Homozygous	95	95	100	0.462185	33.3789				chrV mapping-21270-T-C	1
uvb_no_2	plate1	chrV mapping	84662	SNV	1	G	A		Homozygous	71	120	59.1667	0.494382	35.7606				chrV mapping-84662-G-A	1
uvb_no_2	plate1	chrV mapping	90869	SNV	1	C	T		Heterozygous	64	117	54.7009	0.472527	36.0312				chrV mapping-90869-C-T	1
uvb_no_2	plate1	chrV mapping	95964	SNV	1	A	G		Heterozygous	51	100	51	0.478261	34.2549				chrV mapping-95964-A-G	1
uvb_no_2	plate1	chrV mapping	101230	SNV	1	T	C		Heterozygous	57	124	45.9677	0.460526	35.7018				chrV mapping-101230-T-C	1
uvb_no_2	plate1	chrV mapping	138813	SNV	1	T	C		Homozygous	82	146	56.1644	0.446602	34.878				chrV mapping-138813-T-C	2
uvb_no_2	plate1	chrV mapping	142352	SNV	1	C	T		Heterozygous	53	117	45.2991	0.457143	32.9245				chrV mapping-142352-C-T	1
uvb_no_2	plate1	chrV mapping	220363	SNV	1	G	A		Heterozygous	58	123	47.1545	0.463415	35.4828				chrV mapping-220363-G-A	1
uvb_no_2	plate1	chrV mapping	229817	SNV	1	C	T		Homozygous	67	120	55.8333	0.473118	34.8209				chrV mapping-229817-C-T	1
uvb_no_2	plate1	chrV mapping	266486	SNV	1	G	A		Heterozygous	52	113	46.0177	0.402985	35.5769				chrV mapping-266486-G-A	1
uvb_no_2	plate1	chrV mapping	271606	SNV	1	G	A		Heterozygous	60	132	45.4545	0.481013	34.2333				chrV mapping-271606-G-A	1
uvb_no_2	plate1	chrV mapping	273677	SNV	1	C	T		Homozygous	72	134	53.7313	0.431579	34.75				chrV mapping-273677-C-T	1
uvb_no_2	plate1	chrV mapping	277760	SNV	1	T	C		Heterozygous	56	114	49.1228	0.452055	35.1786				chrV mapping-277760-T-C	1
uvb_no_2	plate1	chrV mapping	309810	SNV	1	G	A		Homozygous	66	119	55.4622	0.454545	34.8788				chrV mapping-309810-G-A	1
uvb_no_2	plate1	chrV mapping	351202	SNV	1	T	C		Homozygous	115	116	99.1379	0.460526	34.7391				chrV mapping-351202-T-C	1
uvb_no_2	plate1	chrV mapping	351242	SNV	1	C	T		Homozygous	116	124	93.5484	0.447368	36.2414				chrV mapping-351242-C-T	1
uvb_no_2	plate1	chrV mapping	385047	SNV	1	G	A		Homozygous	115	115	100	0.434211	34.8087				chrV mapping-385047-G-A	1
uvb_no_2	plate1	chrV mapping	429939	SNV	1	G	A		Heterozygous	60	127	47.2441	0.469136	35.3667				chrV mapping-429939-G-A	1
uvb_no_2	plate1	chrV mapping	492324	SNV	1	G	T		Homozygous	120	121	99.1736	0.474684	33.7333				chrV mapping-492324-G-T	1
uvb_no_2	plate1	chrV mapping	515346	SNV	1	T	C		Heterozygous	50	100	50	0.5	36				chrV mapping-515346-T-C	1
uvb_no_2	plate1	chrV mapping	531217	SNV	1	G	A		Heterozygous	68	130	52.3077	0.479592	35.2941				chrV mapping-531217-G-A	1
uvb_no_2	plate1	chrV mapping	532148	SNV	1	A	G		Heterozygous	59	117	50.4274	0.468354	35.3051				chrV mapping-532148-A-G	1
uvb_no_2	plate1	chrV mapping	551235	SNV	1	G	A		Heterozygous	62	134	46.2687	0.426829	32.871				chrV mapping-551235-G-A	1
uvb_no_2	plate1	chrV mapping	554446	SNV	1	C	T		Homozygous	57	91	62.6374	0.493333	34.3333				chrV mapping-554446-C-T	1
uvb_no_2	plate1	chrV mapping	565088	SNV	1	G	A		Heterozygous	66	128	51.5625	0.388889	34.303				chrV mapping-565088-G-A	1
uvb_no_2	plate1	chrVI mapping	8777	SNV	1	G	A		Homozygous	73	124	58.871	0.489796	34.3973				chrVI mapping-8777-G-A	1
uvb_no_2	plate1	chrVI mapping	41325	SNV	1	C	T		Heterozygous	60	131	45.8015	0.480519	35.3333				chrVI mapping-41325-C-T	1
uvb_no_2	plate1	chrVI mapping	59276	SNV	1	C	T		Heterozygous	58	121	47.9339	0.471429	35.2759				chrVI mapping-59276-C-T	1
uvb_no_2	plate1	chrVI mapping	93614	SNV	1	G	A		Homozygous	66	121	54.5455	0.375	35.2727				chrVI mapping-93614-G-A	1
uvb_no_2	plate1	chrVI mapping	154190	SNV	1	T	C		Heterozygous	65	131	49.6183	0.465909	35.4923				chrVI mapping-154190-T-C	1
uvb_no_2	plate1	chrVI mapping	162265	SNV	1	C	T		Heterozygous	56	123	45.5285	0.459459	35.6429				chrVI mapping-162265-C-T	1
uvb_no_2	plate1	chrVI mapping	185229	SNV	1	C	T		Heterozygous	67	130	51.5385	0.458824	34.9403				chrVI mapping-185229-C-T	1
uvb_no_2	plate1	chrVI mapping	191582	SNV	1	G	A		Heterozygous	68	138	49.2754	0.438202	32.5294				chrVI mapping-191582-G-A	1
uvb_no_2	plate1	chrVI mapping	201265	SNV	1	C	T		Heterozygous	69	127	54.3307	0.488889	34.6232				chrVI mapping-201265-C-T	1
uvb_no_2	plate1	chrVI mapping	220322	MNV	2	GA	AT		Heterozygous	76	143	53.1469	0.495327	35.7814				chrVI mapping-220322-GA-AT	1
uvb_no_2	plate1	chrVI mapping	220356	SNV	1	G	A		Heterozygous	74	139	53.2374	0.5	36.3243				chrVI mapping-220356-G-A	1
uvb_no_2	plate1	chrVI mapping	236786	SNV	1	C	T		Heterozygous	50	108	46.2963	0.442857	35.52				chrVI mapping-236786-C-T	1
uvb_no_2	plate1	chrVII mapping	1786	SNV	1	T	C		Heterozygous	60	127	47.2441	0.447368	36.1667				chrVII mapping-1786-T-C	1
uvb_no_2	plate1	chrVII mapping	42354	SNV	1	C	T		Heterozygous	60	129	46.5116	0.486842	34.9667				chrVII mapping-42354-C-T	1
uvb_no_2	plate1	chrVII mapping	51801	SNV	1	C	T		Heterozygous	60	124	48.3871	0.5	35.1333				chrVII mapping-51801-C-T	1
uvb_no_2	plate1	chrVII mapping	84331	SNV	1	C	T		Homozygous	71	124	57.2581	0.438202	35.9859				chrVII mapping-84331-C-T	1
uvb_no_2	plate1	chrVII mapping	86328	MNV	2	CT	TC		Heterozygous	55	117	47.0085	0.422535	34.6514				chrVII mapping-86328-CT-TC	1
uvb_no_2	plate1	chrVII mapping	88200	SNV	1	C	T		Homozygous	55	99	55.5556	0.466667	36.5636				chrVII mapping-88200-C-T	1
uvb_no_2	plate1	chrVII mapping	92927	SNV	1	T	C		Heterozygous	54	114	47.3684	0.438356	34.7037				chrVII mapping-92927-T-C	1
uvb_no_2	plate1	chrVII mapping	109678	SNV	1	C	T		Heterozygous	47	102	46.0784	0.453125	34.5745				chrVII mapping-109678-C-T	1
uvb_no_2	plate1	chrVII mapping	112574	SNV	1	A	G		Heterozygous	49	106	46.2264	0.478873	35.6939				chrVII mapping-112574-A-G	1
uvb_no_2	plate1	chrVII mapping	115693	SNV	1	C	T		Heterozygous	61	126	48.4127	0.4375	33.4918				chrVII mapping-115693-C-T	1
uvb_no_2	plate1	chrVII mapping	124840	SNV	1	T	C		Heterozygous	56	118	47.4576	0.5	36.3214				chrVII mapping-124840-T-C	1
uvb_no_2	plate1	chrVII mapping	126098	SNV	1	C	T		Homozygous	130	130	100	0.468208	35.2769				chrVII mapping-126098-C-T	1
uvb_no_2	plate1	chrVII mapping	131606	SNV	1	C	T		Heterozygous	67	142	47.1831	0.436782	36.2836				chrVII mapping-131606-C-T	1
uvb_no_2	plate1	chrVII mapping	147248	SNV	1	G	A		Heterozygous	66	132	50	0.392857	35.6667				chrVII mapping-147248-G-A	1
uvb_no_2	plate1	chrVII mapping	186356	SNV	1	C	T		Homozygous	62	107	57.9439	0.460526	35.8065				chrVII mapping-186356-C-T	1
uvb_no_2	plate1	chrVII mapping	187733	SNV	1	G	A		Heterozygous	67	125	53.6	0.5	35.0896				chrVII mapping-187733-G-A	1
uvb_no_2	plate1	chrVII mapping	195089	SNV	1	G	A		Homozygous	73	127	57.4803	0.47191	34.8082				chrVII mapping-195089-G-A	1
uvb_no_2	plate1	chrVII mapping	240645	SNV	1	T	C		Heterozygous	58	126	46.0317	0.440476	36.5517				chrVII mapping-240645-T-C	1
uvb_no_2	plate1	chrVII mapping	256379	SNV	1	T	C		Heterozygous	65	121	53.719	0.488372	35.8615				chrVII mapping-256379-T-C	1
uvb_no_2	plate1	chrVII mapping	269523	SNV	1	C	T		Heterozygous	50	110	45.4545	0.457143	34.96				chrVII mapping-269523-C-T	1
uvb_no_2	plate1	chrVII mapping	287432	SNV	1	G	A		Heterozygous	66	131	50.3817	0.494118	33.7576				chrVII mapping-287432-G-A	1
uvb_no_2	plate1	chrVII mapping	287461	SNV	1	G	A		Heterozygous	66	135	48.8889	0.471264	35.0606				chrVII mapping-287461-G-A	1
uvb_no_2	plate1	chrVII mapping	316031	SNV	1	T	C		Homozygous	60	108	55.5556	0.452381	35.5667				chrVII mapping-316031-T-C	1
uvb_no_2	plate1	chrVII mapping	318923	SNV	1	T	C		Heterozygous	48	102	47.0588	0.444444	35.125				chrVII mapping-318923-T-C	1
uvb_no_2	plate1	chrVII mapping	335649	SNV	1	C	T		Heterozygous	61	131	46.5649	0.475	34.7377				chrVII mapping-335649-C-T	1
uvb_no_2	plate1	chrVII mapping	399770	SNV	1	T	C		Heterozygous	61	134	45.5224	0.475	35.1639				chrVII mapping-399770-T-C	1
uvb_no_2	plate1	chrVII mapping	404874	SNV	1	A	G		Heterozygous	40	76	52.6316	0.295455	35.75				chrVII mapping-404874-A-G	1
uvb_no_2	plate1	chrVII mapping	519004	SNV	1	C	T		Heterozygous	54	109	49.5413	0.478873	36.3333				chrVII mapping-519004-C-T	1
uvb_no_2	plate1	chrVII mapping	521011	SNV	1	T	A		Homozygous	78	139	56.1151	0.464286	36				chrVII mapping-521011-T-A	1
uvb_no_2	plate1	chrVII mapping	559530	SNV	1	G	A		Heterozygous	71	130	54.6154	0.44898	35.4507				chrVII mapping-559530-G-A	1
uvb_no_2	plate1	chrVII mapping	567777	SNV	1	T	C		Heterozygous	60	116	51.7241	0.46988	35.3333				chrVII mapping-567777-T-C	1
uvb_no_2	plate1	chrVII mapping	594355	MNV	2	CC	TT		Heterozygous	62	115	53.913	0.4875	36.6129				chrVII mapping-594355-CC-TT	1
uvb_no_2	plate1	chrVII mapping	619815	SNV	1	A	G		Heterozygous	57	124	45.9677	0.447368	35.2456				chrVII mapping-619815-A-G	1
uvb_no_2	plate1	chrVII mapping	658198	SNV	1	T	C		Homozygous	82	132	62.1212	0.490741	34.7317				chrVII mapping-658198-T-C	1
uvb_no_2	plate1	chrVII mapping	664393	SNV	1	C	T		Homozygous	55	100	55	0.361111	36.3091				chrVII mapping-664393-C-T	1
uvb_no_2	plate1	chrVII mapping	664813	SNV	1	C	T		Homozygous	64	116	55.1724	0.404762	35.1875				chrVII mapping-664813-C-T	1
uvb_no_2	plate1	chrVII mapping	726724	SNV	1	C	T		Homozygous	50	94	53.1915	0.396825	33.68				chrVII mapping-726724-C-T	1
uvb_no_2	plate1	chrVII mapping	727432	SNV	1	C	T		Heterozygous	61	121	50.4132	0.493976	34.9672				chrVII mapping-727432-C-T	1
uvb_no_2	plate1	chrVII mapping	738946	SNV	1	C	T		Homozygous	59	108	54.6296	0.487179	36.1864				chrVII mapping-738946-C-T	1
uvb_no_2	plate1	chrVII mapping	775601	SNV	1	T	C		Heterozygous	66	133	49.6241	0.5	34.9091				chrVII mapping-775601-T-C	1
uvb_no_2	plate1	chrVII mapping	844104	SNV	1	C	T		Heterozygous	73	137	53.2847	0.453608	35.6301				chrVII mapping-844104-C-T	1
uvb_no_2	plate1	chrVII mapping	856528	SNV	1	A	G		Heterozygous	61	122	50	0.42029	35.5574				chrVII mapping-856528-A-G	1
uvb_no_2	plate1	chrVII mapping	950300	SNV	1	A	G		Heterozygous	56	109	51.3761	0.458333	35.25				chrVII mapping-950300-A-G	1
uvb_no_2	plate1	chrVII mapping	966565	SNV	1	G	A		Homozygous	71	128	55.4688	0.462366	35.9577				chrVII mapping-966565-G-A	1
uvb_no_2	plate1	chrVII mapping	967399	SNV	1	G	A		Heterozygous	60	116	51.7241	0.493976	35.9333				chrVII mapping-967399-G-A	1
uvb_no_2	plate1	chrVII mapping	967591	SNV	1	A	G		Heterozygous	65	129	50.3876	0.488889	36.2308				chrVII mapping-967591-A-G	1
uvb_no_2	plate1	chrVII mapping	972673	SNV	1	G	A		Heterozygous	57	121	47.1074	0.492958	34.7895				chrVII mapping-972673-G-A	1
uvb_no_2	plate1	chrVII mapping	979095	SNV	1	G	A		Homozygous	62	111	55.8559	0.448276	34.2903				chrVII mapping-979095-G-A	1
uvb_no_2	plate1	chrVII mapping	1007726	SNV	1	T	A		Heterozygous	61	123	49.5935	0.463415	36.377				chrVII mapping-1007726-T-A	1
uvb_no_2	plate1	chrVII mapping	1012536	MNV	2	CT	TA		Heterozygous	53	116	45.6897	0.391892	35.5714				chrVII mapping-1012536-CT-TA	1
uvb_no_2	plate1	chrVII mapping	1014854	SNV	1	G	T		Heterozygous	60	125	48	0.474359	34.0667				chrVII mapping-1014854-G-T	1
uvb_no_2	plate1	chrVII mapping	1020050	SNV	1	G	A		Heterozygous	60	126	47.619	0.485714	35.3667				chrVII mapping-1020050-G-A	1
uvb_no_2	plate1	chrVII mapping	1020084	SNV	1	A	G		Heterozygous	63	130	48.4615	0.481013	35.1905				chrVII mapping-1020084-A-G	1
uvb_no_2	plate1	chrVII mapping	1020884	SNV	1	G	A		Heterozygous	64	120	53.3333	0.450549	35.4062				chrVII mapping-1020884-G-A	1
uvb_no_2	plate1	chrVII mapping	1045020	SNV	1	G	A		Heterozygous	71	139	51.0791	0.397849	33.5915				chrVII mapping-1045020-G-A	1
uvb_no_2	plate1	chrVII mapping	1049315	SNV	1	G	A		Homozygous	68	121	56.1983	0.468085	34.7941				chrVII mapping-1049315-G-A	1
uvb_no_2	plate1	chrVII mapping	1051574	SNV	1	G	A		Heterozygous	59	111	53.1532	0.473684	35.5085				chrVII mapping-1051574-G-A	1
uvb_no_2	plate1	chrVII mapping	1062537	SNV	1	G	A		Heterozygous	54	110	49.0909	0.5	34.1852				chrVII mapping-1062537-G-A	1
uvb_no_2	plate1	chrVII mapping	1062558	SNV	1	G	A		Heterozygous	51	113	45.1327	0.486842	33.2745				chrVII mapping-1062558-G-A	1
uvb_no_2	plate1	chrVII mapping	1067182	SNV	1	G	A		Homozygous	48	89	53.9326	0.469697	35.75				chrVII mapping-1067182-G-A	1
uvb_no_2	plate1	chrVII mapping	1068722	SNV	1	G	A		Heterozygous	68	149	45.6376	0.494253	35.9118				chrVII mapping-1068722-G-A	1
uvb_no_2	plate1	chrVIII mapping	12171	SNV	1	A	G		Heterozygous	61	122	50	0.463415	36.1803				chrVIII mapping-12171-A-G	1
uvb_no_2	plate1	chrVIII mapping	13113	SNV	1	G	A		Heterozygous	65	126	51.5873	0.481481	35.6769				chrVIII mapping-13113-G-A	1
uvb_no_2	plate1	chrVIII mapping	53302	SNV	1	A	G		Heterozygous	59	118	50	0.438356	35.9492				chrVIII mapping-53302-A-G	1
uvb_no_2	plate1	chrVIII mapping	60023	SNV	1	A	T		Heterozygous	68	137	49.635	0.445652	35.3824				chrVIII mapping-60023-A-T	1
uvb_no_2	plate1	chrVIII mapping	61361	SNV	1	A	T		Heterozygous	74	143	51.7483	0.494382	35				chrVIII mapping-61361-A-T	1
uvb_no_2	plate1	chrVIII mapping	71456	SNV	1	C	T		Heterozygous	65	137	47.4453	0.428571	33.3077				chrVIII mapping-71456-C-T	1
uvb_no_2	plate1	chrVIII mapping	97413	SNV	1	A	T		Heterozygous	51	104	49.0385	0.484848	35.5098				chrVIII mapping-97413-A-T	1
uvb_no_2	plate1	chrVIII mapping	97999	SNV	1	A	T		Heterozygous	51	111	45.9459	0.47541	35.7843				chrVIII mapping-97999-A-T	1
uvb_no_2	plate1	chrVIII mapping	137062	SNV	1	G	A		Homozygous	80	145	55.1724	0.460177	35.925				chrVIII mapping-137062-G-A	1
uvb_no_2	plate1	chrVIII mapping	139262	SNV	1	C	T		Heterozygous	48	91	52.7473	0.484375	35.4167				chrVIII mapping-139262-C-T	1
uvb_no_2	plate1	chrVIII mapping	238082	SNV	1	A	T		Heterozygous	50	96	52.0833	0.435484	36				chrVIII mapping-238082-A-T	1
uvb_no_2	plate1	chrVIII mapping	279060	SNV	1	C	T		Homozygous	71	123	57.7236	0.445545	35.0282				chrVIII mapping-279060-C-T	1
uvb_no_2	plate1	chrVIII mapping	294250	SNV	1	T	A		Heterozygous	56	114	49.1228	0.493506	35.6786				chrVIII mapping-294250-T-A	1
uvb_no_2	plate1	chrVIII mapping	398794	SNV	1	C	A		Homozygous	119	119	100	0.460526	35.1345				chrVIII mapping-398794-C-A	1
uvb_no_2	plate1	chrVIII mapping	404712	SNV	1	A	G		Homozygous	118	121	97.5207	0.481013	35.0339				chrVIII mapping-404712-A-G	1
uvb_no_2	plate1	chrVIII mapping	407322	SNV	1	C	T		Homozygous	114	114	100	0.486301	36.4737				chrVIII mapping-407322-C-T	1
uvb_no_2	plate1	chrVIII mapping	408873	SNV	1	C	T		Heterozygous	48	105	45.7143	0.444444	35.9583				chrVIII mapping-408873-C-T	1
uvb_no_2	plate1	chrVIII mapping	503240	SNV	1	T	A		Homozygous	70	126	55.5556	0.473684	35.5429				chrVIII mapping-503240-T-A	1
uvb_no_2	plate1	chrVIII mapping	507535	SNV	1	T	C		Homozygous	70	120	58.3333	0.46875	35.2286				chrVIII mapping-507535-T-C	1
uvb_no_2	plate1	chrVIII mapping	512211	Replacement	2	GA	T		Homozygous	63	100	63	0.426667	30.2002				chrVIII mapping-512211-GA-T	1
uvb_no_2	plate1	chrVIII mapping	514624	SNV	1	T	C		Homozygous	128	130	98.4615	0.406977	36.1406				chrVIII mapping-514624-T-C	1
uvb_no_2	plate1	chrX mapping	8478	SNV	1	C	A		Homozygous	35	35	100	0.307692	32.2571				chrX mapping-8478-C-A	1
uvb_no_2	plate1	chrX mapping	48387	SNV	1	G	A		Heterozygous	65	122	53.2787	0.457831	35.8308				chrX mapping-48387-G-A	1
uvb_no_2	plate1	chrX mapping	61755	SNV	1	C	T		Heterozygous	55	103	53.3981	0.479452	36.0909				chrX mapping-61755-C-T	1
uvb_no_2	plate1	chrX mapping	133183	SNV	1	G	A		Heterozygous	74	142	52.1127	0.43617	35.4865				chrX mapping-133183-G-A	1
uvb_no_2	plate1	chrX mapping	145288	SNV	1	T	C		Heterozygous	47	97	48.4536	0.463768	36.4894				chrX mapping-145288-T-C	2
uvb_no_2	plate1	chrX mapping	157750	SNV	1	G	A		Heterozygous	69	133	51.8797	0.472527	35.029				chrX mapping-157750-G-A	1
uvb_no_2	plate1	chrX mapping	173943	SNV	1	A	G		Heterozygous	59	125	47.2	0.371429	35.9153				chrX mapping-173943-A-G	1
uvb_no_2	plate1	chrX mapping	197325	SNV	1	G	A		Heterozygous	71	139	51.0791	0.485149	35.7887				chrX mapping-197325-G-A	1
uvb_no_2	plate1	chrX mapping	202464	SNV	1	C	T		Homozygous	73	127	57.4803	0.431579	36.3151				chrX mapping-202464-C-T	1
uvb_no_2	plate1	chrX mapping	223193	SNV	1	T	C		Heterozygous	66	127	51.9685	0.358696	35.0909				chrX mapping-223193-T-C	1
uvb_no_2	plate1	chrX mapping	249143	SNV	1	C	T		Homozygous	80	134	59.7015	0.482143	35.125				chrX mapping-249143-C-T	1
uvb_no_2	plate1	chrX mapping	249686	SNV	1	C	T		Heterozygous	54	108	50	0.42029	29.5185				chrX mapping-249686-C-T	1
uvb_no_2	plate1	chrX mapping	303039	SNV	1	G	A		Heterozygous	68	126	53.9683	0.484211	34.2647				chrX mapping-303039-G-A	1
uvb_no_2	plate1	chrX mapping	307226	SNV	1	C	T		Heterozygous	64	129	49.6124	0.483146	35.8438				chrX mapping-307226-C-T	1
uvb_no_2	plate1	chrX mapping	322324	SNV	1	C	T		Homozygous	55	99	55.5556	0.402597	34.8909				chrX mapping-322324-C-T	1
uvb_no_2	plate1	chrX mapping	339812	SNV	1	G	A		Heterozygous	76	150	50.6667	0.49	35.6579				chrX mapping-339812-G-A	1
uvb_no_2	plate1	chrX mapping	363703	SNV	1	T	C		Homozygous	72	127	56.6929	0.49505	35.6389				chrX mapping-363703-T-C	1
uvb_no_2	plate1	chrX mapping	374614	SNV	1	A	G		Heterozygous	70	137	51.0949	0.47191	35.2286				chrX mapping-374614-A-G	1
uvb_no_2	plate1	chrX mapping	392301	SNV	1	C	T		Heterozygous	77	142	54.2254	0.463918	33.6494				chrX mapping-392301-C-T	1
uvb_no_2	plate1	chrX mapping	415272	SNV	1	T	C		Heterozygous	67	131	51.145	0.420455	34.5224				chrX mapping-415272-T-C	1
uvb_no_2	plate1	chrX mapping	418517	SNV	1	G	A		Heterozygous	59	125	47.2	0.493976	35.2373				chrX mapping-418517-G-A	1
uvb_no_2	plate1	chrX mapping	484886	SNV	1	A	G		Homozygous	75	132	56.8182	0.47	35.8533				chrX mapping-484886-A-G	1
uvb_no_2	plate1	chrX mapping	487598	SNV	1	G	A		Homozygous	74	134	55.2239	0.49	34.3243				chrX mapping-487598-G-A	1
uvb_no_2	plate1	chrX mapping	521706	SNV	1	G	A		Heterozygous	48	106	45.283	0.485294	34.9167				chrX mapping-521706-G-A	1
uvb_no_2	plate1	chrX mapping	525513	SNV	1	A	G		Heterozygous	47	89	52.809	0.5	35.6809				chrX mapping-525513-A-G	1
uvb_no_2	plate1	chrX mapping	554199	SNV	1	T	A		Heterozygous	58	127	45.6693	0.426667	34.3793				chrX mapping-554199-T-A	1
uvb_no_2	plate1	chrX mapping	569293	SNV	1	A	G		Homozygous	69	114	60.5263	0.478723	33.7246				chrX mapping-569293-A-G	1
uvb_no_2	plate1	chrX mapping	588955	SNV	1	C	T		Heterozygous	54	114	47.3684	0.458333	33				chrX mapping-588955-C-T	1
uvb_no_2	plate1	chrX mapping	615349	SNV	1	T	C		Heterozygous	53	113	46.9027	0.472973	34.8491				chrX mapping-615349-T-C	1
uvb_no_2	plate1	chrX mapping	618602	SNV	1	C	T		Heterozygous	58	123	47.1545	0.432432	35.8966				chrX mapping-618602-C-T	1
uvb_no_2	plate1	chrX mapping	626903	SNV	1	C	T		Heterozygous	70	136	51.4706	0.48913	35.4286				chrX mapping-626903-C-T	1
uvb_no_2	plate1	chrX mapping	649238	SNV	1	T	G		Heterozygous	62	134	46.2687	0.458824	33.9677				chrX mapping-649238-T-G	1
uvb_no_2	plate1	chrX mapping	700078	SNV	1	G	A		Heterozygous	63	117	53.8462	0.481481	34.8095				chrX mapping-700078-G-A	1
uvb_no_2	plate1	chrX mapping	701244	SNV	1	A	T		Heterozygous	54	120	45	0.493151	36.5556				chrX mapping-701244-A-T	1
uvb_no_2	plate1	chrX mapping	743571	SNV	1	G	A		Heterozygous	49	93	52.6882	0.370968	36.2245				chrX mapping-743571-G-A	1
uvb_no_2	plate1	chrX mapping	744706	SNV	1	T	C		Homozygous	27	45	60	0.205882	34.7037				chrX mapping-744706-T-C	1
uvb_no_2	plate1	chrX mapping	744722	SNV	1	C	T		Homozygous	25	41	60.9756	0.0384615	35.08				chrX mapping-744722-C-T	1
uvb_no_2	plate1	chrXI mapping	11261	SNV	1	A	G		Heterozygous	53	113	46.9027	0.5	36.7736				chrXI mapping-11261-A-G	1
uvb_no_2	plate1	chrXI mapping	58265	SNV	1	G	A		Heterozygous	59	110	53.6364	0.45679	35.1356				chrXI mapping-58265-G-A	1
uvb_no_2	plate1	chrXI mapping	76036	SNV	1	C	T		Heterozygous	60	131	45.8015	0.481013	35.8				chrXI mapping-76036-C-T	1
uvb_no_2	plate1	chrXI mapping	81048	SNV	1	C	T		Heterozygous	56	111	50.4505	0.493151	33.8929				chrXI mapping-81048-C-T	1
uvb_no_2	plate1	chrXI mapping	102222	SNV	1	C	T		Heterozygous	56	107	52.3364	0.450704	36.7857				chrXI mapping-102222-C-T	1
uvb_no_2	plate1	chrXI mapping	105279	SNV	1	A	T		Homozygous	71	128	55.4688	0.489362	35.0563				chrXI mapping-105279-A-T	1
uvb_no_2	plate1	chrXI mapping	109443	SNV	1	C	T		Heterozygous	63	126	50	0.426829	36.0159				chrXI mapping-109443-C-T	1
uvb_no_2	plate1	chrXI mapping	193607	SNV	1	T	A		Heterozygous	55	109	50.4587	0.380282	36.0545				chrXI mapping-193607-T-A	1
uvb_no_2	plate1	chrXI mapping	207501	SNV	1	C	T		Heterozygous	55	110	50	0.452055	36.0909				chrXI mapping-207501-C-T	1
uvb_no_2	plate1	chrXI mapping	215482	SNV	1	G	T		Heterozygous	55	118	46.6102	0.453333	34.7091				chrXI mapping-215482-G-T	1
uvb_no_2	plate1	chrXI mapping	244322	SNV	1	G	A		Heterozygous	61	115	53.0435	0.45679	33.918				chrXI mapping-244322-G-A	1
uvb_no_2	plate1	chrXI mapping	290336	SNV	1	C	T		Heterozygous	60	114	52.6316	0.47561	35.7333				chrXI mapping-290336-C-T	1
uvb_no_2	plate1	chrXI mapping	308736	SNV	1	G	A		Heterozygous	62	123	50.4065	0.475	35.6129				chrXI mapping-308736-G-A	1
uvb_no_2	plate1	chrXI mapping	324714	SNV	1	C	T		Heterozygous	59	109	54.1284	0.447059	35.9492				chrXI mapping-324714-C-T	1
uvb_no_2	plate1	chrXI mapping	333516	SNV	1	G	A		Homozygous	72	128	56.25	0.483516	34.5556				chrXI mapping-333516-G-A	1
uvb_no_2	plate1	chrXI mapping	336876	SNV	1	G	A		Heterozygous	53	109	48.6239	0.458333	36.3208				chrXI mapping-336876-G-A	1
uvb_no_2	plate1	chrXI mapping	355233	SNV	1	C	A		Heterozygous	54	114	47.3684	0.428571	36.2963				chrXI mapping-355233-C-A	1
uvb_no_2	plate1	chrXI mapping	418172	SNV	1	A	G		Homozygous	63	114	55.2632	0.463158	35.0317				chrXI mapping-418172-A-G	1
uvb_no_2	plate1	chrXI mapping	495651	SNV	1	A	T		Heterozygous	60	119	50.4202	0.487805	36.8				chrXI mapping-495651-A-T	1
uvb_no_2	plate1	chrXI mapping	497681	SNV	1	G	T		Heterozygous	55	120	45.8333	0.43662	36.7818				chrXI mapping-497681-G-T	1
uvb_no_2	plate1	chrXI mapping	532333	SNV	1	A	G		Heterozygous	76	141	53.9007	0.472222	35.5263				chrXI mapping-532333-A-G	1
uvb_no_2	plate1	chrXI mapping	540589	SNV	1	G	A		Heterozygous	59	124	47.5806	0.493333	35.4746				chrXI mapping-540589-G-A	1
uvb_no_2	plate1	chrXI mapping	546456	SNV	1	G	A		Heterozygous	61	135	45.1852	0.493976	36.2131				chrXI mapping-546456-G-A	1
uvb_no_2	plate1	chrXI mapping	577306	SNV	1	G	A		Heterozygous	65	125	52	0.457831	33.6769				chrXI mapping-577306-G-A	1
uvb_no_2	plate1	chrXI mapping	579928	SNV	1	G	A		Heterozygous	59	118	50	0.4875	35.5085				chrXI mapping-579928-G-A	1
uvb_no_2	plate1	chrXI mapping	596566	SNV	1	G	A		Heterozygous	55	109	50.4587	0.468354	34.6727				chrXI mapping-596566-G-A	1
uvb_no_2	plate1	chrXI mapping	605150	SNV	1	A	G		Heterozygous	56	117	47.8632	0.492754	33.8214				chrXI mapping-605150-A-G	1
uvb_no_2	plate1	chrXI mapping	607487	SNV	1	G	A		Heterozygous	59	127	46.4567	0.493333	36.5932				chrXI mapping-607487-G-A	1
uvb_no_2	plate1	chrXI mapping	607973	SNV	1	A	G		Heterozygous	58	128	45.3125	0.472973	35.2759				chrXI mapping-607973-A-G	1
uvb_no_2	plate1	chrXI mapping	630615	SNV	1	T	C		Heterozygous	65	131	49.6183	0.48913	35.6769				chrXI mapping-630615-T-C	2
uvb_no_2	plate1	chrXI mapping	650719	SNV	1	C	T		Heterozygous	59	118	50	0.487805	35.7458				chrXI mapping-650719-C-T	1
uvb_no_2	plate1	chrXI mapping	661295	SNV	1	G	A		Heterozygous	58	113	51.3274	0.5	34.6207				chrXI mapping-661295-G-A	1
uvb_no_2	plate1	chrXII mapping	11429	SNV	1	C	T		Homozygous	62	99	62.6263	0.445783	34.1613				chrXII mapping-11429-C-T	1
uvb_no_2	plate1	chrXII mapping	14604	SNV	1	G	A		Heterozygous	51	106	48.1132	0.5	36.5294				chrXII mapping-14604-G-A	1
uvb_no_2	plate1	chrXII mapping	32112	SNV	1	A	G		Heterozygous	58	114	50.8772	0.466667	35.9655				chrXII mapping-32112-A-G	1
uvb_no_2	plate1	chrXII mapping	95907	SNV	1	C	A		Heterozygous	42	86	48.8372	0.333333	36.7143				chrXII mapping-95907-C-A	1
uvb_no_2	plate1	chrXII mapping	110400	SNV	1	A	G		Heterozygous	51	106	48.1132	0.492754	36.0196				chrXII mapping-110400-A-G	1
uvb_no_2	plate1	chrXII mapping	128069	SNV	1	C	T		Heterozygous	63	123	51.2195	0.481481	34.8413				chrXII mapping-128069-C-T	1
uvb_no_2	plate1	chrXII mapping	199269	SNV	1	C	T		Homozygous	114	114	100	0.477707	35.3684				chrXII mapping-199269-C-T	1
uvb_no_2	plate1	chrXII mapping	209872	SNV	1	C	T		Heterozygous	71	143	49.6503	0.484848	35.4225				chrXII mapping-209872-C-T	1
uvb_no_2	plate1	chrXII mapping	248433	SNV	1	C	T		Heterozygous	49	108	45.3704	0.5	35.7755				chrXII mapping-248433-C-T	1
uvb_no_2	plate1	chrXII mapping	261837	SNV	1	C	T		Heterozygous	49	107	45.7944	0.492537	36.2653				chrXII mapping-261837-C-T	1
uvb_no_2	plate1	chrXII mapping	329361	Deletion	1	G	-		Homozygous	59	107	55.1402	0.488636	33.1356				chrXII mapping-329361-G--	1
uvb_no_2	plate1	chrXII mapping	352141	SNV	1	T	A		Heterozygous	61	119	51.2605	0.5	36.6066				chrXII mapping-352141-T-A	1
uvb_no_2	plate1	chrXII mapping	361137	SNV	1	G	A		Heterozygous	63	117	53.8462	0.457831	36.2063				chrXII mapping-361137-G-A	1
uvb_no_2	plate1	chrXII mapping	361961	SNV	1	G	A		Heterozygous	59	114	51.7544	0.445946	36.7966				chrXII mapping-361961-G-A	1
uvb_no_2	plate1	chrXII mapping	372926	SNV	1	A	G		Homozygous	70	115	60.8696	0.477273	35.1714				chrXII mapping-372926-A-G	1
uvb_no_2	plate1	chrXII mapping	380509	SNV	1	C	T		Heterozygous	54	117	46.1538	0.342857	36.2963				chrXII mapping-380509-C-T	1
uvb_no_2	plate1	chrXII mapping	410617	SNV	1	C	T		Heterozygous	68	139	48.9209	0.494624	34.8529				chrXII mapping-410617-C-T	1
uvb_no_2	plate1	chrXII mapping	416103	SNV	1	A	G		Homozygous	83	138	60.1449	0.485437	36.0843				chrXII mapping-416103-A-G	1
uvb_no_2	plate1	chrXII mapping	426827	SNV	1	G	A		Heterozygous	45	97	46.3918	0.442623	35.6222				chrXII mapping-426827-G-A	1
uvb_no_2	plate1	chrXII mapping	489348	SNV	1	C	T		Homozygous	47	48	97.9167	0.175439	35.4255				chrXII mapping-489348-C-T	1
uvb_no_2	plate1	chrXII mapping	515440	SNV	1	C	T		Heterozygous	65	130	50	0.494737	34.8769				chrXII mapping-515440-C-T	1
uvb_no_2	plate1	chrXII mapping	523506	SNV	1	G	A		Homozygous	130	131	99.2366	0.471264	35.5846				chrXII mapping-523506-G-A	1
uvb_no_2	plate1	chrXII mapping	561265	SNV	1	G	A		Homozygous	100	101	99.0099	0.491935	36.24				chrXII mapping-561265-G-A	1
uvb_no_2	plate1	chrXII mapping	638369	SNV	1	C	T		Heterozygous	82	157	52.2293	0.385965	35.9512				chrXII mapping-638369-C-T	1
uvb_no_2	plate1	chrXII mapping	686051	SNV	1	C	T		Homozygous	121	124	97.5806	0.480769	35.2479				chrXII mapping-686051-C-T	1
uvb_no_2	plate1	chrXII mapping	712424	SNV	1	A	C		Homozygous	127	127	100	0.494382	34.5906				chrXII mapping-712424-A-C	1
uvb_no_2	plate1	chrXII mapping	741776	SNV	1	A	G		Homozygous	125	125	100	0.461538	35.512				chrXII mapping-741776-A-G	1
uvb_no_2	plate1	chrXII mapping	756628	SNV	1	G	A		Homozygous	116	116	100	0.468354	34.7241				chrXII mapping-756628-G-A	1
uvb_no_2	plate1	chrXII mapping	774723	SNV	1	A	T		Homozygous	100	100	100	0.419118	34.16				chrXII mapping-774723-A-T	1
uvb_no_2	plate1	chrXII mapping	776492	SNV	1	A	G		Homozygous	115	116	99.1379	0.496644	35.1739				chrXII mapping-776492-A-G	1
uvb_no_2	plate1	chrXII mapping	803812	SNV	1	G	A		Homozygous	75	76	98.6842	0.481132	33.3467				chrXII mapping-803812-G-A	1
uvb_no_2	plate1	chrXII mapping	822838	SNV	1	G	A		Homozygous	117	117	100	0.449367	34.9658				chrXII mapping-822838-G-A	1
uvb_no_2	plate1	chrXII mapping	823493	SNV	1	G	A		Homozygous	51	67	76.1194	0.483333	26.0588				chrXII mapping-823493-G-A	1
uvb_no_2	plate1	chrXII mapping	826526	SNV	1	T	A		Homozygous	107	107	100	0.421429	35.729				chrXII mapping-826526-T-A	1
uvb_no_2	plate1	chrXII mapping	853394	SNV	1	G	A		Homozygous	109	110	99.0909	0.48366	35.7339				chrXII mapping-853394-G-A	1
uvb_no_2	plate1	chrXII mapping	865035	SNV	1	C	T		Homozygous	99	101	98.0198	0.488889	35.5051				chrXII mapping-865035-C-T	1
uvb_no_2	plate1	chrXII mapping	866243	SNV	1	A	G		Homozygous	120	121	99.1736	0.466667	34.2833				chrXII mapping-866243-A-G	1
uvb_no_2	plate1	chrXII mapping	890150	SNV	1	A	G		Homozygous	96	98	97.9592	0.451613	36.1042				chrXII mapping-890150-A-G	1
uvb_no_2	plate1	chrXII mapping	946753	SNV	1	C	A		Homozygous	14	14	100	0	35.1429				chrXII mapping-946753-C-A	1
uvb_no_2	plate1	chrXII mapping	965286	SNV	1	G	A		Homozygous	109	112	97.3214	0.451389	35.9541				chrXII mapping-965286-G-A	1
uvb_no_2	plate1	chrXII mapping	980887	SNV	1	C	T		Homozygous	30	32	93.75	0.333333	34.8667				chrXII mapping-980887-C-T	1
uvb_no_2	plate1	chrXII mapping	992756	SNV	1	A	G		Homozygous	99	100	99	0.481203	35.6061				chrXII mapping-992756-A-G	1
uvb_no_2	plate1	chrXII mapping	1009595	SNV	1	G	A		Homozygous	151	151	100	0.472081	35.9272				chrXII mapping-1009595-G-A	1
uvb_no_2	plate1	chrXII mapping	1031275	SNV	1	C	A		Homozygous	111	112	99.1071	0.481481	35.2883				chrXII mapping-1031275-C-A	1
uvb_no_2	plate1	chrXII mapping	1039338	SNV	1	G	A		Homozygous	110	114	96.4912	0.42446	35.6364				chrXII mapping-1039338-G-A	1
uvb_no_2	plate1	chrXII mapping	1053717	SNV	1	T	C		Homozygous	112	112	100	0.450704	36.2321				chrXII mapping-1053717-T-C	1
uvb_no_2	plate1	chrXII mapping	1065110	SNV	1	G	T		Homozygous	55	62	88.7097	0.352941	30.8182				chrXII mapping-1065110-G-T	1
uvb_no_2	plate1	chrXII mapping	1065114	SNV	1	T	G		Homozygous	34	48	70.8333	0.32	33.6471				chrXII mapping-1065114-T-G	1
uvb_no_2	plate1	chrXII mapping	1065116	Insertion	1	-	T		Homozygous	35	50	70	0.326923	31.1714				chrXII mapping-1065116---T	1
uvb_no_2	plate1	chrXII mapping	1065126	Deletion	1	G	-		Homozygous	34	47	72.3404	0.291667	33.2353				chrXII mapping-1065126-G--	1
uvb_no_2	plate1	chrXII mapping	1065133	SNV	1	G	T		Homozygous	35	46	76.087	0.23913	34.4857				chrXII mapping-1065133-G-T	1
uvb_no_2	plate1	chrXIII mapping	8874	SNV	1	G	A		Heterozygous	69	133	51.8797	0.494737	36.6522				chrXIII mapping-8874-G-A	1
uvb_no_2	plate1	chrXIII mapping	24413	SNV	1	G	A		Heterozygous	73	137	53.2847	0.474747	35.4658				chrXIII mapping-24413-G-A	1
uvb_no_2	plate1	chrXIII mapping	34723	SNV	1	C	T		Homozygous	116	116	100	0.450331	35.1897				chrXIII mapping-34723-C-T	1
uvb_no_2	plate1	chrXIII mapping	36980	SNV	1	C	T		Homozygous	115	115	100	0.472222	34.7739				chrXIII mapping-36980-C-T	1
uvb_no_2	plate1	chrXIII mapping	49431	SNV	1	C	T		Heterozygous	63	127	49.6063	0.45679	35.254				chrXIII mapping-49431-C-T	1
uvb_no_2	plate1	chrXIII mapping	99035	SNV	1	A	G		Homozygous	58	104	55.7692	0.5	34.6207				chrXIII mapping-99035-A-G	1
uvb_no_2	plate1	chrXIII mapping	105975	SNV	1	C	T		Homozygous	119	119	100	0.484277	35.4202				chrXIII mapping-105975-C-T	1
uvb_no_2	plate1	chrXIII mapping	162145	SNV	1	G	A		Heterozygous	53	115	46.087	0.4	34.2075				chrXIII mapping-162145-G-A	1
uvb_no_2	plate1	chrXIII mapping	211278	SNV	1	C	T		Heterozygous	58	128	45.3125	0.471429	35.5172				chrXIII mapping-211278-C-T	1
uvb_no_2	plate1	chrXIII mapping	226469	SNV	1	C	T		Heterozygous	57	123	46.3415	0.43662	34.5439				chrXIII mapping-226469-C-T	1
uvb_no_2	plate1	chrXIII mapping	265825	SNV	1	C	T		Heterozygous	61	124	49.1935	0.45679	34.5082				chrXIII mapping-265825-C-T	1
uvb_no_2	plate1	chrXIII mapping	285394	SNV	1	T	C		Heterozygous	55	104	52.8846	0.450704	36.3455				chrXIII mapping-285394-T-C	1
uvb_no_2	plate1	chrXIII mapping	331984	SNV	1	A	T		Heterozygous	62	123	50.4065	0.469136	33.9355				chrXIII mapping-331984-A-T	1
uvb_no_2	plate1	chrXIII mapping	334346	SNV	1	G	A		Heterozygous	49	99	49.4949	0.453125	34.9592				chrXIII mapping-334346-G-A	1
uvb_no_2	plate1	chrXIII mapping	346476	SNV	1	G	A		Heterozygous	47	103	45.6311	0.42623	36.7447				chrXIII mapping-346476-G-A	1
uvb_no_2	plate1	chrXIII mapping	389065	SNV	1	T	C		Homozygous	73	127	57.4803	0.490385	35.9589				chrXIII mapping-389065-T-C	1
uvb_no_2	plate1	chrXIII mapping	446975	SNV	1	G	A		Heterozygous	63	131	48.0916	0.43038	33.8254				chrXIII mapping-446975-G-A	1
uvb_no_2	plate1	chrXIII mapping	459285	SNV	1	C	T		Heterozygous	79	154	51.2987	0.44898	36.2152				chrXIII mapping-459285-C-T	1
uvb_no_2	plate1	chrXIII mapping	464908	SNV	1	C	T		Homozygous	71	126	56.3492	0.484211	34.493				chrXIII mapping-464908-C-T	1
uvb_no_2	plate1	chrXIII mapping	489866	SNV	1	T	C		Heterozygous	48	97	49.4845	0.444444	34.375				chrXIII mapping-489866-T-C	1
uvb_no_2	plate1	chrXIII mapping	505531	SNV	1	C	T		Heterozygous	42	91	46.1538	0.446429	33.4286				chrXIII mapping-505531-C-T	1
uvb_no_2	plate1	chrXIII mapping	508220	SNV	1	G	T		Heterozygous	65	123	52.8455	0.494737	34.3231				chrXIII mapping-508220-G-T	1
uvb_no_2	plate1	chrXIII mapping	509123	SNV	1	G	A		Heterozygous	52	108	48.1481	0.5	34.8077				chrXIII mapping-509123-G-A	1
uvb_no_2	plate1	chrXIII mapping	526143	SNV	1	T	C		Homozygous	104	105	99.0476	0.492647	35.4231				chrXIII mapping-526143-T-C	1
uvb_no_2	plate1	chrXIII mapping	569840	SNV	1	C	T		Homozygous	120	120	100	0.491018	34.5833				chrXIII mapping-569840-C-T	1
uvb_no_2	plate1	chrXIII mapping	574917	SNV	1	G	A		Homozygous	125	126	99.2063	0.368098	35.208				chrXIII mapping-574917-G-A	1
uvb_no_2	plate1	chrXIII mapping	637723	SNV	1	C	A		Homozygous	114	114	100	0.44586	34.9298				chrXIII mapping-637723-C-A	1
uvb_no_2	plate1	chrXIII mapping	700533	SNV	1	G	A		Homozygous	138	138	100	0.488889	35.1014				chrXIII mapping-700533-G-A	1
uvb_no_2	plate1	chrXIII mapping	728473	SNV	1	G	A		Homozygous	78	135	57.7778	0.458716	36.6667				chrXIII mapping-728473-G-A	1
uvb_no_2	plate1	chrXIII mapping	729836	SNV	1	G	A		Heterozygous	55	114	48.2456	0.356164	36.7818				chrXIII mapping-729836-G-A	1
uvb_no_2	plate1	chrXIII mapping	735900	SNV	1	C	T		Homozygous	103	103	100	0.481481	34.5728				chrXIII mapping-735900-C-T	1
uvb_no_2	plate1	chrXIII mapping	737914	MNV	2	CC	TT		Homozygous	107	107	100	0.464286	35.243				chrXIII mapping-737914-CC-TT	1
uvb_no_2	plate1	chrXIII mapping	768367	SNV	1	T	A		Homozygous	118	122	96.7213	0.468531	34.5593				chrXIII mapping-768367-T-A	1
uvb_no_2	plate1	chrXIII mapping	820393	SNV	1	C	T		Homozygous	129	130	99.2308	0.494318	35.2481				chrXIII mapping-820393-C-T	1
uvb_no_2	plate1	chrXIII mapping	897781	SNV	1	T	C		Homozygous	130	130	100	0.406452	35.3231				chrXIII mapping-897781-T-C	1
uvb_no_2	plate1	chrXIV mapping	9274	SNV	1	G	T		Heterozygous	59	122	48.3607	0.493333	35.5085				chrXIV mapping-9274-G-T	1
uvb_no_2	plate1	chrXIV mapping	38529	SNV	1	T	C		Heterozygous	65	127	51.1811	0.465909	35.0308				chrXIV mapping-38529-T-C	1
uvb_no_2	plate1	chrXIV mapping	43932	SNV	1	T	A		Heterozygous	57	106	53.7736	0.5	33.4211				chrXIV mapping-43932-T-A	1
uvb_no_2	plate1	chrXIV mapping	52479	SNV	1	C	T		Homozygous	66	112	58.9286	0.461538	35.8788				chrXIV mapping-52479-C-T	1
uvb_no_2	plate1	chrXIV mapping	61132	SNV	1	C	T		Homozygous	65	117	55.5556	0.47619	35.2769				chrXIV mapping-61132-C-T	1
uvb_no_2	plate1	chrXIV mapping	131065	SNV	1	G	A		Heterozygous	56	120	46.6667	0.463768	34.1429				chrXIV mapping-131065-G-A	1
uvb_no_2	plate1	chrXIV mapping	140971	MNV	3	TTC	AAT		Homozygous	69	123	56.0976	0.490196	35.1836				chrXIV mapping-140971-TTC-AAT	1
uvb_no_2	plate1	chrXIV mapping	144599	SNV	1	G	A		Heterozygous	58	113	51.3274	0.417722	34.6207				chrXIV mapping-144599-G-A	1
uvb_no_2	plate1	chrXIV mapping	148349	SNV	1	C	T		Heterozygous	56	112	50	0.472222	33.2143				chrXIV mapping-148349-C-T	1
uvb_no_2	plate1	chrXIV mapping	176103	SNV	1	A	T		Homozygous	77	137	56.2044	0.424242	35.2078				chrXIV mapping-176103-A-T	1
uvb_no_2	plate1	chrXIV mapping	189690	SNV	1	C	A		Heterozygous	53	104	50.9615	0.485714	35.3396				chrXIV mapping-189690-C-A	1
uvb_no_2	plate1	chrXIV mapping	213996	SNV	1	C	T		Heterozygous	42	81	51.8519	0.460317	35.5238				chrXIV mapping-213996-C-T	1
uvb_no_2	plate1	chrXIV mapping	252217	SNV	1	C	T		Homozygous	55	101	54.4554	0.475	35.4				chrXIV mapping-252217-C-T	1
uvb_no_2	plate1	chrXIV mapping	256191	SNV	1	T	A		Heterozygous	66	127	51.9685	0.471264	34.9091				chrXIV mapping-256191-T-A	1
uvb_no_2	plate1	chrXIV mapping	271085	SNV	1	T	A		Heterozygous	55	106	51.8868	0.478261	34.7818				chrXIV mapping-271085-T-A	1
uvb_no_2	plate1	chrXIV mapping	274809	SNV	1	C	T		Homozygous	109	111	98.1982	0.49635	34.3394				chrXIV mapping-274809-C-T	1
uvb_no_2	plate1	chrXIV mapping	296856	SNV	1	A	G		Homozygous	48	85	56.4706	0.483871	36.5				chrXIV mapping-296856-A-G	1
uvb_no_2	plate1	chrXIV mapping	305975	SNV	1	G	A		Heterozygous	57	116	49.1379	0.43038	35.9474				chrXIV mapping-305975-G-A	1
uvb_no_2	plate1	chrXIV mapping	327422	SNV	1	A	G		Heterozygous	53	105	50.4762	0.493151	36.3208				chrXIV mapping-327422-A-G	1
uvb_no_2	plate1	chrXIV mapping	334681	SNV	1	C	T		Homozygous	76	135	56.2963	0.494845	35.3421				chrXIV mapping-334681-C-T	1
uvb_no_2	plate1	chrXIV mapping	386521	SNV	1	C	T		Heterozygous	53	106	50	0.5	35.3774				chrXIV mapping-386521-C-T	1
uvb_no_2	plate1	chrXIV mapping	414218	SNV	1	C	T		Heterozygous	64	124	51.6129	0.463415	33.6562				chrXIV mapping-414218-C-T	1
uvb_no_2	plate1	chrXIV mapping	420565	SNV	1	T	C		Homozygous	65	113	57.5221	0.377778	34.8769				chrXIV mapping-420565-T-C	1
uvb_no_2	plate1	chrXIV mapping	428356	SNV	1	C	T		Heterozygous	54	110	49.0909	0.405405	36.5556				chrXIV mapping-428356-C-T	1
uvb_no_2	plate1	chrXIV mapping	430840	SNV	1	C	T		Homozygous	69	118	58.4746	0.482759	36.3043				chrXIV mapping-430840-C-T	1
uvb_no_2	plate1	chrXIV mapping	474284	SNV	1	C	T		Homozygous	76	130	58.4615	0.474227	35.3947				chrXIV mapping-474284-C-T	1
uvb_no_2	plate1	chrXIV mapping	486289	SNV	1	G	T		Homozygous	67	111	60.3604	0.478723	34.7612				chrXIV mapping-486289-G-T	1
uvb_no_2	plate1	chrXIV mapping	495360	SNV	1	C	T		Heterozygous	49	93	52.6882	0.393939	34.2245				chrXIV mapping-495360-C-T	1
uvb_no_2	plate1	chrXIV mapping	495830	SNV	1	A	G		Heterozygous	57	116	49.1379	0.447368	35.6667				chrXIV mapping-495830-A-G	1
uvb_no_2	plate1	chrXIV mapping	528580	SNV	1	C	T		Heterozygous	61	127	48.0315	0.493671	35.9836				chrXIV mapping-528580-C-T	1
uvb_no_2	plate1	chrXIV mapping	534620	SNV	1	G	A		Heterozygous	57	113	50.4425	0.493506	36.3684				chrXIV mapping-534620-G-A	1
uvb_no_2	plate1	chrXIV mapping	544276	SNV	1	C	T		Heterozygous	69	131	52.6718	0.489362	34.4203				chrXIV mapping-544276-C-T	1
uvb_no_2	plate1	chrXIV mapping	585552	SNV	1	C	T		Heterozygous	51	102	50	0.424242	35.0392				chrXIV mapping-585552-C-T	1
uvb_no_2	plate1	chrXIV mapping	585734	SNV	1	T	A		Homozygous	76	135	56.2963	0.485149	35.1579				chrXIV mapping-585734-T-A	1
uvb_no_2	plate1	chrXIV mapping	623369	SNV	1	T	C		Heterozygous	74	151	49.0066	0.428571	35.8378				chrXIV mapping-623369-T-C	1
uvb_no_2	plate1	chrXIV mapping	704189	SNV	1	C	T		Heterozygous	62	122	50.8197	0.447059	32.5484				chrXIV mapping-704189-C-T	1
uvb_no_2	plate1	chrXIV mapping	719140	SNV	1	G	A		Heterozygous	76	144	52.7778	0.391304	35.8158				chrXIV mapping-719140-G-A	2
uvb_no_2	plate1	chrXIV mapping	720820	SNV	1	A	G		Heterozygous	70	131	53.4351	0.478723	36.2857				chrXIV mapping-720820-A-G	1
uvb_no_2	plate1	chrXIV mapping	726458	SNV	1	A	G		Heterozygous	71	141	50.3546	0.46	36.493				chrXIV mapping-726458-A-G	1
uvb_no_2	plate1	chrXIV mapping	778324	SNV	1	G	A		Heterozygous	72	136	52.9412	0.485714	35.0833				chrXIV mapping-778324-G-A	1
uvb_no_2	plate1	chrXIV mapping	783198	SNV	1	G	A		Heterozygous	36	72	50	0.413043	36.2778				chrXIV mapping-783198-G-A	1
uvb_no_2	plate1	chrXV mapping	4219	SNV	1	A	G		Heterozygous	58	117	49.5726	0.455696	35.4828				chrXV mapping-4219-A-G	1
uvb_no_2	plate1	chrXV mapping	7941	SNV	1	C	T		Homozygous	146	146	100	0.458763	35.6301				chrXV mapping-7941-C-T	1
uvb_no_2	plate1	chrXV mapping	10335	SNV	1	C	T		Homozygous	125	128	97.6562	0.485714	35.4				chrXV mapping-10335-C-T	1
uvb_no_2	plate1	chrXV mapping	17525	SNV	1	G	A		Heterozygous	54	114	47.3684	0.405797	35.5926				chrXV mapping-17525-G-A	2
uvb_no_2	plate1	chrXV mapping	46731	SNV	1	G	A		Homozygous	73	130	56.1538	0.494845	34.2055				chrXV mapping-46731-G-A	1
uvb_no_2	plate1	chrXV mapping	52297	SNV	1	A	G		Homozygous	63	116	54.3103	0.4125	35.4127				chrXV mapping-52297-A-G	1
uvb_no_2	plate1	chrXV mapping	53256	SNV	1	T	C		Homozygous	54	96	56.25	0.430556	33.7037				chrXV mapping-53256-T-C	1
uvb_no_2	plate1	chrXV mapping	62948	SNV	1	G	A		Homozygous	88	160	55	0.487603	35.0455				chrXV mapping-62948-G-A	1
uvb_no_2	plate1	chrXV mapping	89066	SNV	1	T	C		Heterozygous	48	100	48	0.485294	35.4167				chrXV mapping-89066-T-C	1
uvb_no_2	plate1	chrXV mapping	110967	SNV	1	G	A		Heterozygous	37	79	46.8354	0.425926	35.2703				chrXV mapping-110967-G-A	1
uvb_no_2	plate1	chrXV mapping	146610	SNV	1	T	C		Homozygous	65	108	60.1852	0.46988	32.6308				chrXV mapping-146610-T-C	1
uvb_no_2	plate1	chrXV mapping	159102	SNV	1	C	T		Heterozygous	51	105	48.5714	0.5	35.7451				chrXV mapping-159102-C-T	1
uvb_no_2	plate1	chrXV mapping	169350	SNV	1	T	C		Heterozygous	66	139	47.482	0.463415	35.6667				chrXV mapping-169350-T-C	1
uvb_no_2	plate1	chrXV mapping	200594	SNV	1	G	A		Heterozygous	60	122	49.1803	0.481928	33.0667				chrXV mapping-200594-G-A	1
uvb_no_2	plate1	chrXV mapping	200625	SNV	1	G	A		Homozygous	67	119	56.3025	0.477778	35.7463				chrXV mapping-200625-G-A	1
uvb_no_2	plate1	chrXV mapping	203213	SNV	1	A	G		Heterozygous	65	131	49.6183	0.47191	35.8308				chrXV mapping-203213-A-G	1
uvb_no_2	plate1	chrXV mapping	207782	MNV	2	GT	AG		Heterozygous	58	110	52.7273	0.438356	35.5862				chrXV mapping-207782-GT-AG	1
uvb_no_2	plate1	chrXV mapping	215652	SNV	1	G	A		Heterozygous	58	112	51.7857	0.469136	33.7586				chrXV mapping-215652-G-A	1
uvb_no_2	plate1	chrXV mapping	281652	SNV	1	C	T		Heterozygous	60	110	54.5455	0.434211	35.3				chrXV mapping-281652-C-T	1
uvb_no_2	plate1	chrXV mapping	295947	SNV	1	G	A		Heterozygous	70	144	48.6111	0.452632	33.9429				chrXV mapping-295947-G-A	1
uvb_no_2	plate1	chrXV mapping	306982	SNV	1	G	T		Heterozygous	55	121	45.4545	0.450704	34.9273				chrXV mapping-306982-G-T	1
uvb_no_2	plate1	chrXV mapping	332960	SNV	1	C	T		Heterozygous	59	115	51.3043	0.47561	35.9492				chrXV mapping-332960-C-T	1
uvb_no_2	plate1	chrXV mapping	340359	SNV	1	G	A		Homozygous	71	121	58.6777	0.484536	35.7887				chrXV mapping-340359-G-A	1
uvb_no_2	plate1	chrXV mapping	357249	SNV	1	T	C		Homozygous	56	100	56	0.466667	35.9286				chrXV mapping-357249-T-C	1
uvb_no_2	plate1	chrXV mapping	374030	SNV	1	T	A		Heterozygous	59	126	46.8254	0.426667	35.7119				chrXV mapping-374030-T-A	1
uvb_no_2	plate1	chrXV mapping	404919	SNV	1	G	A		Heterozygous	56	117	47.8632	0.47561	33.8571				chrXV mapping-404919-G-A	1
uvb_no_2	plate1	chrXV mapping	435664	SNV	1	G	A		Heterozygous	64	129	49.6124	0.487805	36.25				chrXV mapping-435664-G-A	1
uvb_no_2	plate1	chrXV mapping	468360	SNV	1	C	T		Heterozygous	59	112	52.6786	0.435897	35.9492				chrXV mapping-468360-C-T	1
uvb_no_2	plate1	chrXV mapping	492061	SNV	1	T	C		Heterozygous	65	140	46.4286	0.483516	35.4923				chrXV mapping-492061-T-C	1
uvb_no_2	plate1	chrXV mapping	512526	SNV	1	T	C		Heterozygous	48	104	46.1538	0.492308	35.4167				chrXV mapping-512526-T-C	1
uvb_no_2	plate1	chrXV mapping	529571	SNV	1	A	T		Heterozygous	67	136	49.2647	0.477778	34.9701				chrXV mapping-529571-A-T	1
uvb_no_2	plate1	chrXV mapping	531333	SNV	1	C	T		Heterozygous	64	128	50	0.448718	36.8125				chrXV mapping-531333-C-T	1
uvb_no_2	plate1	chrXV mapping	543127	SNV	1	G	A		Heterozygous	42	91	46.1538	0.481481	37				chrXV mapping-543127-G-A	1
uvb_no_2	plate1	chrXV mapping	543380	SNV	1	A	G		Heterozygous	59	130	45.3846	0.463415	35.3051				chrXV mapping-543380-A-G	1
uvb_no_2	plate1	chrXV mapping	545577	Deletion	1	G	-		Heterozygous	61	135	45.1852	0.447059	31.7541				chrXV mapping-545577-G--	1
uvb_no_2	plate1	chrXV mapping	545809	SNV	1	A	T		Heterozygous	52	103	50.4854	0.492308	35.3462				chrXV mapping-545809-A-T	1
uvb_no_2	plate1	chrXV mapping	577098	SNV	1	C	T		Homozygous	27	43	62.7907	0	37				chrXV mapping-577098-C-T	1
uvb_no_2	plate1	chrXV mapping	593082	SNV	1	C	T		Homozygous	63	116	54.3103	0.470588	35.381				chrXV mapping-593082-C-T	1
uvb_no_2	plate1	chrXV mapping	620104	SNV	1	C	T		Heterozygous	58	121	47.9339	0.486842	36.5862				chrXV mapping-620104-C-T	1
uvb_no_2	plate1	chrXV mapping	623739	SNV	1	T	C		Heterozygous	59	125	47.2	0.481481	34.4237				chrXV mapping-623739-T-C	1
uvb_no_2	plate1	chrXV mapping	626136	SNV	1	C	T		Heterozygous	70	135	51.8519	0.473118	34.6857				chrXV mapping-626136-C-T	1
uvb_no_2	plate1	chrXV mapping	635771	SNV	1	T	C		Heterozygous	55	110	50	0.471429	36.1273				chrXV mapping-635771-T-C	1
uvb_no_2	plate1	chrXV mapping	746342	SNV	1	T	C		Homozygous	105	105	100	0.464286	35.3238				chrXV mapping-746342-T-C	1
uvb_no_2	plate1	chrXV mapping	776979	SNV	1	T	C		Homozygous	113	115	98.2609	0.496774	35.0885				chrXV mapping-776979-T-C	1
uvb_no_2	plate1	chrXV mapping	794301	SNV	1	G	A		Homozygous	118	118	100	0.493151	35.5424				chrXV mapping-794301-G-A	1
uvb_no_2	plate1	chrXV mapping	832572	SNV	1	C	T		Homozygous	120	121	99.1736	0.479532	34.5333				chrXV mapping-832572-C-T	1
uvb_no_2	plate1	chrXV mapping	838687	SNV	1	T	C		Homozygous	120	120	100	0.493506	36.0667				chrXV mapping-838687-T-C	1
uvb_no_2	plate1	chrXV mapping	841491	SNV	1	C	T		Homozygous	125	126	99.2063	0.469274	34.808				chrXV mapping-841491-C-T	1
uvb_no_2	plate1	chrXV mapping	920809	SNV	1	G	A		Homozygous	137	137	100	0.484043	35.1606				chrXV mapping-920809-G-A	1
uvb_no_2	plate1	chrXV mapping	951501	SNV	1	C	T		Homozygous	126	126	100	0.49697	36.127				chrXV mapping-951501-C-T	1
uvb_no_2	plate1	chrXV mapping	1006748	SNV	1	T	C		Homozygous	128	129	99.2248	0.45283	34.1875				chrXV mapping-1006748-T-C	1
uvb_no_2	plate1	chrXV mapping	1030948	SNV	1	G	A		Homozygous	121	122	99.1803	0.424242	36.1901				chrXV mapping-1030948-G-A	1
uvb_no_2	plate1	chrXVI mapping	25876	SNV	1	T	C		Heterozygous	52	113	46.0177	0.470588	35.0385				chrXVI mapping-25876-T-C	1
uvb_no_2	plate1	chrXVI mapping	27935	SNV	1	G	A		Homozygous	133	134	99.2537	0.464481	35.5113				chrXVI mapping-27935-G-A	1
uvb_no_2	plate1	chrXVI mapping	42583	SNV	1	T	C		Homozygous	120	120	100	0.487805	35.3				chrXVI mapping-42583-T-C	1
uvb_no_2	plate1	chrXVI mapping	53967	SNV	1	C	T		Heterozygous	57	117	48.7179	0.48	33.8772				chrXVI mapping-53967-C-T	1
uvb_no_2	plate1	chrXVI mapping	53995	SNV	1	A	G		Heterozygous	53	115	46.087	0.486486	35.6038				chrXVI mapping-53995-A-G	1
uvb_no_2	plate1	chrXVI mapping	121671	SNV	1	C	T		Homozygous	118	118	100	0.421687	35.3898				chrXVI mapping-121671-C-T	1
uvb_no_2	plate1	chrXVI mapping	123050	SNV	1	C	T		Homozygous	74	128	57.8125	0.404255	35.8108				chrXVI mapping-123050-C-T	1
uvb_no_2	plate1	chrXVI mapping	126895	SNV	1	A	G		Homozygous	103	103	100	0.479167	36.165				chrXVI mapping-126895-A-G	1
uvb_no_2	plate1	chrXVI mapping	170329	SNV	1	A	G		Heterozygous	61	128	47.6562	0.47561	35.9836				chrXVI mapping-170329-A-G	1
uvb_no_2	plate1	chrXVI mapping	179034	SNV	1	C	A		Homozygous	124	124	100	0.425926	35.8871				chrXVI mapping-179034-C-A	1
uvb_no_2	plate1	chrXVI mapping	189572	SNV	1	T	C		Heterozygous	64	122	52.459	0.435294	34.8438				chrXVI mapping-189572-T-C	1
uvb_no_2	plate1	chrXVI mapping	203324	SNV	1	C	T		Heterozygous	61	132	46.2121	0.43038	36.5738				chrXVI mapping-203324-C-T	1
uvb_no_2	plate1	chrXVI mapping	213727	SNV	1	G	A		Homozygous	81	137	59.1241	0.443478	35.5926				chrXVI mapping-213727-G-A	1
uvb_no_2	plate1	chrXVI mapping	229207	SNV	1	T	A		Heterozygous	43	87	49.4253	0.45614	34.3488				chrXVI mapping-229207-T-A	1
uvb_no_2	plate1	chrXVI mapping	249838	SNV	1	T	A		Heterozygous	64	124	51.6129	0.425	35.4062				chrXVI mapping-249838-T-A	1
uvb_no_2	plate1	chrXVI mapping	255275	SNV	1	C	T		Homozygous	67	115	58.2609	0.379747	34.7313				chrXVI mapping-255275-C-T	1
uvb_no_2	plate1	chrXVI mapping	270487	SNV	1	C	T		Heterozygous	48	106	45.283	0.5	37				chrXVI mapping-270487-C-T	1
uvb_no_2	plate1	chrXVI mapping	283954	SNV	1	G	A		Heterozygous	60	114	52.6316	0.481013	35.2667				chrXVI mapping-283954-G-A	1
uvb_no_2	plate1	chrXVI mapping	304901	SNV	1	C	T		Heterozygous	53	105	50.4762	0.492754	35.566				chrXVI mapping-304901-C-T	1
uvb_no_2	plate1	chrXVI mapping	307686	SNV	1	G	A		Heterozygous	65	130	50	0.487805	34.6923				chrXVI mapping-307686-G-A	1
uvb_no_2	plate1	chrXVI mapping	380249	SNV	1	G	C		Homozygous	69	116	59.4828	0.494253	35.5217				chrXVI mapping-380249-G-C	1
uvb_no_2	plate1	chrXVI mapping	389066	SNV	1	T	C		Homozygous	107	107	100	0.43609	34.7383				chrXVI mapping-389066-T-C	1
uvb_no_2	plate1	chrXVI mapping	405062	SNV	1	C	T		Homozygous	139	139	100	0.458101	35.3885				chrXVI mapping-405062-C-T	1
uvb_no_2	plate1	chrXVI mapping	419687	SNV	1	T	A		Heterozygous	57	114	50	0.468354	33.2456				chrXVI mapping-419687-T-A	1
uvb_no_2	plate1	chrXVI mapping	425421	SNV	1	G	A		Heterozygous	52	104	50	0.493151	33.8077				chrXVI mapping-425421-G-A	1
uvb_no_2	plate1	chrXVI mapping	432112	SNV	1	A	T		Heterozygous	44	93	47.3118	0.481481	31.2273				chrXVI mapping-432112-A-T	1
uvb_no_2	plate1	chrXVI mapping	461230	SNV	1	A	G		Heterozygous	59	126	46.8254	0.468354	35.9492				chrXVI mapping-461230-A-G	1
uvb_no_2	plate1	chrXVI mapping	475343	SNV	1	T	C		Homozygous	55	101	54.4554	0.453333	36.5636				chrXVI mapping-475343-T-C	1
uvb_no_2	plate1	chrXVI mapping	512553	SNV	1	G	A		Heterozygous	51	108	47.2222	0.5	35.549				chrXVI mapping-512553-G-A	1
uvb_no_2	plate1	chrXVI mapping	566948	SNV	1	C	T		Heterozygous	55	107	51.4019	0.493671	35.2182				chrXVI mapping-566948-C-T	1
uvb_no_2	plate1	chrXVI mapping	598854	MNV	2	TC	AT		Heterozygous	76	157	48.4076	0.475248	35.649				chrXVI mapping-598854-TC-AT	1
uvb_no_2	plate1	chrXVI mapping	615093	SNV	1	C	T		Heterozygous	51	100	51	0.478873	34.098				chrXVI mapping-615093-C-T	1
uvb_no_2	plate1	chrXVI mapping	621266	SNV	1	T	C		Heterozygous	76	141	53.9007	0.489796	34.8421				chrXVI mapping-621266-T-C	1
uvb_no_2	plate1	chrXVI mapping	645367	SNV	1	G	A		Heterozygous	53	113	46.9027	0.391304	33.9057				chrXVI mapping-645367-G-A	1
uvb_no_2	plate1	chrXVI mapping	659523	SNV	1	T	C		Heterozygous	57	117	48.7179	0.5	36.5789				chrXVI mapping-659523-T-C	1
uvb_no_2	plate1	chrXVI mapping	713187	SNV	1	C	T		Heterozygous	54	101	53.4653	0.475	36.5185				chrXVI mapping-713187-C-T	1
uvb_no_2	plate1	chrXVI mapping	755836	SNV	1	T	C		Heterozygous	55	114	48.2456	0.487179	36.1273				chrXVI mapping-755836-T-C	1
uvb_no_2	plate1	chrXVI mapping	787649	SNV	1	T	C		Heterozygous	45	90	50	0.444444	35.5778				chrXVI mapping-787649-T-C	1
uvb_no_2	plate1	chrXVI mapping	791296	SNV	1	T	C		Heterozygous	67	141	47.5177	0.470588	35.0597				chrXVI mapping-791296-T-C	1
uvb_no_2	plate1	chrXVI mapping	827482	SNV	1	G	A		Heterozygous	61	116	52.5862	0.470588	33.4918				chrXVI mapping-827482-G-A	1
uvb_no_2	plate1	chrXVI mapping	865071	SNV	1	G	A		Heterozygous	54	112	48.2143	0.468354	34.9259				chrXVI mapping-865071-G-A	1
uvb_no_2	plate1	chrXVI mapping	880873	SNV	1	A	G		Heterozygous	61	129	47.2868	0.418605	35.5574				chrXVI mapping-880873-A-G	1
uvb_no_2	plate1	chrXVI mapping	884790	SNV	1	T	C		Heterozygous	56	112	50	0.472222	35.7143				chrXVI mapping-884790-T-C	1
uvb_no_2	plate1	chrXVI mapping	895862	Insertion	1	-	A		Heterozygous	69	127	54.3307	0.443299	36.1014				chrXVI mapping-895862---A	1
uvb_no_2	plate1	chrXVI mapping	895866	SNV	1	C	T		Homozygous	72	130	55.3846	0.455446	35.6667				chrXVI mapping-895866-C-T	1
uvb_no_2	plate1	chrXVI mapping	897889	SNV	1	G	A		Heterozygous	63	125	50.4	0.443038	35.7937				chrXVI mapping-897889-G-A	1
uvb_no_2	plate1	chrXVI mapping	913957	SNV	1	T	C		Heterozygous	71	137	51.8248	0.475728	35.2254				chrXVI mapping-913957-T-C	1
uvb_no_3	plate1	chrI mapping	5046	SNV	1	A	G		Heterozygous	46	97	47.4227	0.351852	32.8696				chrI mapping-5046-A-G	1
uvb_no_3	plate1	chrI mapping	76248	SNV	1	A	G		Homozygous	44	79	55.6962	0.472727	35				chrI mapping-76248-A-G	1
uvb_no_3	plate1	chrI mapping	110500	SNV	1	T	C		Homozygous	43	73	58.9041	0.472727	35.5116				chrI mapping-110500-T-C	1
uvb_no_3	plate1	chrI mapping	140535	SNV	1	G	A		Heterozygous	55	113	48.6726	0.492958	35.1091				chrI mapping-140535-G-A	1
uvb_no_3	plate1	chrI mapping	168824	SNV	1	G	A		Homozygous	55	99	55.5556	0.479452	35.6545				chrI mapping-168824-G-A	1
uvb_no_3	plate1	chrI mapping	173072	SNV	1	G	A		Heterozygous	44	94	46.8085	0.491525	35.5909				chrI mapping-173072-G-A	1
uvb_no_3	plate1	chrI mapping	176313	SNV	1	G	A		Heterozygous	59	112	52.6786	0.487179	35.7458				chrI mapping-176313-G-A	1
uvb_no_3	plate1	chrI mapping	179362	SNV	1	A	G		Heterozygous	56	118	47.4576	0.493151	35.6429				chrI mapping-179362-A-G	1
uvb_no_3	plate1	chrI mapping	194905	SNV	1	C	T		Heterozygous	49	97	50.5155	0.316667	35.7755				chrI mapping-194905-C-T	1
uvb_no_3	plate1	chrI mapping	208167	SNV	1	G	A		Heterozygous	57	106	53.7736	0.479452	35.2807				chrI mapping-208167-G-A	1
uvb_no_3	plate1	chrI mapping	221535	SNV	1	G	A		Heterozygous	27	53	50.9434	0.411765	35.5926				chrI mapping-221535-G-A	1
uvb_no_3	plate1	chrI mapping	227406	SNV	1	G	A		Homozygous	50	82	60.9756	0.5	33.68				chrI mapping-227406-G-A	1
uvb_no_3	plate1	chrI mapping	230142	Deletion	1	G	-		Heterozygous	26	53	49.0566	0.333333	31.6923				chrI mapping-230142-G--	1
uvb_no_3	plate1	chrII mapping	6719	SNV	1	T	C		Homozygous	55	99	55.5556	0.492537	34.4545				chrII mapping-6719-T-C	1
uvb_no_3	plate1	chrII mapping	8370	SNV	1	G	A		Heterozygous	50	101	49.505	0.47619	35.48				chrII mapping-8370-G-A	1
uvb_no_3	plate1	chrII mapping	31978	SNV	1	T	C		Heterozygous	35	72	48.6111	0.44186	35.2857				chrII mapping-31978-T-C	1
uvb_no_3	plate1	chrII mapping	36491	SNV	1	C	T		Homozygous	97	98	98.9796	0.450382	34.9381				chrII mapping-36491-C-T	1
uvb_no_3	plate1	chrII mapping	65513	SNV	1	C	T		Homozygous	57	104	54.8077	0.486486	33.9123				chrII mapping-65513-C-T	1
uvb_no_3	plate1	chrII mapping	81726	SNV	1	T	A		Heterozygous	48	102	47.0588	0.438596	34.7083				chrII mapping-81726-T-A	1
uvb_no_3	plate1	chrII mapping	88614	SNV	1	G	A		Heterozygous	24	51	47.0588	0.3	37				chrII mapping-88614-G-A	1
uvb_no_3	plate1	chrII mapping	89943	SNV	1	A	G		Heterozygous	44	80	55	0.421053	35.5909				chrII mapping-89943-A-G	1
uvb_no_3	plate1	chrII mapping	105888	SNV	1	A	G		Heterozygous	50	96	52.0833	0.391304	35.52				chrII mapping-105888-A-G	1
uvb_no_3	plate1	chrII mapping	107072	SNV	1	A	G		Homozygous	53	96	55.2083	0.441176	34.5849				chrII mapping-107072-A-G	2
uvb_no_3	plate1	chrII mapping	124168	SNV	1	A	T		Heterozygous	42	85	49.4118	0.367347	34.8571				chrII mapping-124168-A-T	1
uvb_no_3	plate1	chrII mapping	124183	SNV	1	G	A		Heterozygous	42	84	50	0.481481	35.8095				chrII mapping-124183-G-A	1
uvb_no_3	plate1	chrII mapping	131223	SNV	1	A	T		Heterozygous	50	102	49.0196	0.492754	36.04				chrII mapping-131223-A-T	1
uvb_no_3	plate1	chrII mapping	131225	SNV	1	A	G		Heterozygous	49	100	49	0.492537	34.9184				chrII mapping-131225-A-G	1
uvb_no_3	plate1	chrII mapping	157991	MNV	2	GG	AT		Heterozygous	54	105	51.4286	0.478261	35.7407				chrII mapping-157991-GG-AT	1
uvb_no_3	plate1	chrII mapping	158518	SNV	1	A	G		Homozygous	64	113	56.6372	0.488095	35.0312				chrII mapping-158518-A-G	1
uvb_no_3	plate1	chrII mapping	226406	SNV	1	A	T		Heterozygous	15	33	45.4545	0.0625	37				chrII mapping-226406-A-T	1
uvb_no_3	plate1	chrII mapping	332718	SNV	1	C	T		Heterozygous	41	82	50	0.45098	36.3659				chrII mapping-332718-C-T	1
uvb_no_3	plate1	chrII mapping	353046	SNV	1	A	G		Heterozygous	50	106	47.1698	0.414286	35.72				chrII mapping-353046-A-G	1
uvb_no_3	plate1	chrII mapping	359014	SNV	1	G	A		Heterozygous	57	111	51.3514	0.414286	35.9123				chrII mapping-359014-G-A	1
uvb_no_3	plate1	chrII mapping	425981	SNV	1	G	A		Homozygous	57	100	57	0.478873	34.7895				chrII mapping-425981-G-A	1
uvb_no_3	plate1	chrII mapping	439663	SNV	1	C	T		Heterozygous	38	81	46.9136	0.387755	36.3684				chrII mapping-439663-C-T	1
uvb_no_3	plate1	chrII mapping	462406	SNV	1	C	T		Heterozygous	53	106	50	0.485714	35.1132				chrII mapping-462406-C-T	1
uvb_no_3	plate1	chrII mapping	478880	SNV	1	C	T		Homozygous	18	30	60	0.111111	36.3333				chrII mapping-478880-C-T	1
uvb_no_3	plate1	chrII mapping	479194	SNV	1	C	T		Heterozygous	47	103	45.6311	0.482759	34.8723				chrII mapping-479194-C-T	1
uvb_no_3	plate1	chrII mapping	532326	SNV	1	A	G		Heterozygous	54	101	53.4653	0.492537	36.0741				chrII mapping-532326-A-G	1
uvb_no_3	plate1	chrII mapping	558453	SNV	1	G	A		Heterozygous	47	95	49.4737	0.460317	35.383				chrII mapping-558453-G-A	1
uvb_no_3	plate1	chrII mapping	587763	SNV	1	G	A		Heterozygous	39	82	47.561	0.472727	34.4359				chrII mapping-587763-G-A	1
uvb_no_3	plate1	chrII mapping	588186	SNV	1	G	A		Homozygous	53	97	54.6392	0.478261	35.7925				chrII mapping-588186-G-A	1
uvb_no_3	plate1	chrII mapping	619363	SNV	1	C	T		Heterozygous	50	104	48.0769	0.454545	34.52				chrII mapping-619363-C-T	1
uvb_no_3	plate1	chrII mapping	624094	SNV	1	C	T		Heterozygous	44	96	45.8333	0.483871	35.2273				chrII mapping-624094-C-T	1
uvb_no_3	plate1	chrII mapping	656532	SNV	1	A	G		Heterozygous	52	102	50.9804	0.470588	35.7692				chrII mapping-656532-A-G	1
uvb_no_3	plate1	chrII mapping	663367	SNV	1	G	A		Heterozygous	44	88	50	0.484848	35.3182				chrII mapping-663367-G-A	1
uvb_no_3	plate1	chrII mapping	684034	SNV	1	C	T		Heterozygous	55	106	51.8868	0.44	35.4364				chrII mapping-684034-C-T	1
uvb_no_3	plate1	chrII mapping	697212	SNV	1	G	A		Heterozygous	39	82	47.561	0.444444	36.6923				chrII mapping-697212-G-A	1
uvb_no_3	plate1	chrII mapping	710520	SNV	1	T	C		Heterozygous	48	104	46.1538	0.492063	35.7083				chrII mapping-710520-T-C	1
uvb_no_3	plate1	chrII mapping	728709	SNV	1	T	C		Heterozygous	38	79	48.1013	0.45283	35.6842				chrII mapping-728709-T-C	1
uvb_no_3	plate1	chrII mapping	747551	SNV	1	G	A		Heterozygous	47	104	45.1923	0.403226	35.4255				chrII mapping-747551-G-A	1
uvb_no_3	plate1	chrII mapping	771859	SNV	1	C	T		Heterozygous	61	116	52.5862	0.465116	36.6066				chrII mapping-771859-C-T	1
uvb_no_3	plate1	chrII mapping	812913	SNV	1	A	G		Homozygous	6	10	60	0	37				chrII mapping-812913-A-G	1
uvb_no_3	plate1	chrIII mapping	4279	SNV	1	T	C		Heterozygous	45	100	45	0.492063	34.4667				chrIII mapping-4279-T-C	1
uvb_no_3	plate1	chrIII mapping	51550	MNV	2	CC	TT		Homozygous	118	118	100	0.467105	35.4017				chrIII mapping-51550-CC-TT	1
uvb_no_3	plate1	chrIII mapping	98736	SNV	1	C	T		Heterozygous	46	89	51.6854	0.442623	34.5652				chrIII mapping-98736-C-T	1
uvb_no_3	plate1	chrIII mapping	118727	SNV	1	C	T		Heterozygous	47	94	50	0.47541	34.1064				chrIII mapping-118727-C-T	1
uvb_no_3	plate1	chrIII mapping	119257	SNV	1	T	C		Heterozygous	50	107	46.729	0.455882	35.24				chrIII mapping-119257-T-C	1
uvb_no_3	plate1	chrIII mapping	181997	SNV	1	C	T		Heterozygous	61	116	52.5862	0.487179	36.1803				chrIII mapping-181997-C-T	1
uvb_no_3	plate1	chrIII mapping	183059	SNV	1	A	T		Heterozygous	45	95	47.3684	0.448276	35.6667				chrIII mapping-183059-A-T	1
uvb_no_3	plate1	chrIII mapping	188496	SNV	1	T	C		Heterozygous	46	90	51.1111	0.474576	35.087				chrIII mapping-188496-T-C	1
uvb_no_3	plate1	chrIII mapping	235127	SNV	1	A	T		Heterozygous	50	106	47.1698	0.492537	35.44				chrIII mapping-235127-A-T	1
uvb_no_3	plate1	chrIII mapping	235137	SNV	1	A	G		Heterozygous	52	107	48.5981	0.472222	34.3462				chrIII mapping-235137-A-G	1
uvb_no_3	plate1	chrIII mapping	251938	SNV	1	G	A		Heterozygous	54	108	50	0.493506	34.6667				chrIII mapping-251938-G-A	1
uvb_no_3	plate1	chrIII mapping	256755	SNV	1	A	G		Heterozygous	55	119	46.2185	0.492537	35.4364				chrIII mapping-256755-A-G	1
uvb_no_3	plate1	chrIII mapping	270363	SNV	1	C	A		Heterozygous	54	112	48.2143	0.470588	35.8519				chrIII mapping-270363-C-A	1
uvb_no_3	plate1	chrIII mapping	280670	SNV	1	T	C		Homozygous	56	94	59.5745	0.367647	35.1429				chrIII mapping-280670-T-C	1
uvb_no_3	plate1	chrIII mapping	287568	SNV	1	C	T		Heterozygous	52	102	50.9804	0.5	36.7692				chrIII mapping-287568-C-T	1
uvb_no_3	plate1	chrIII mapping	296202	SNV	1	C	T		Heterozygous	44	86	51.1628	0.480769	35.5909				chrIII mapping-296202-C-T	1
uvb_no_3	plate1	chrIII mapping	301883	SNV	1	G	A		Homozygous	51	93	54.8387	0.447761	35.549				chrIII mapping-301883-G-A	1
uvb_no_3	plate1	chrIV mapping	199	SNV	1	C	T		Homozygous	64	64	100	0.385417	35.0625				chrIV mapping-199-C-T	1
uvb_no_3	plate1	chrIV mapping	1498	SNV	1	A	G		Homozygous	69	69	100	0.409639	35.2029				chrIV mapping-1498-A-G	1
uvb_no_3	plate1	chrIV mapping	36601	SNV	1	T	C		Homozygous	101	101	100	0.462121	34.8614				chrIV mapping-36601-T-C	1
uvb_no_3	plate1	chrIV mapping	45966	SNV	1	C	T		Homozygous	106	106	100	0.471831	34.6226				chrIV mapping-45966-C-T	1
uvb_no_3	plate1	chrIV mapping	72681	SNV	1	A	G		Homozygous	76	76	100	0.489796	35.3421				chrIV mapping-72681-A-G	2
uvb_no_3	plate1	chrIV mapping	75106	SNV	1	G	A		Homozygous	108	108	100	0.470588	35.3889				chrIV mapping-75106-G-A	1
uvb_no_3	plate1	chrIV mapping	108601	MNV	2	CT	TA		Heterozygous	56	122	45.9016	0.463768	35.1964				chrIV mapping-108601-CT-TA	1
uvb_no_3	plate1	chrIV mapping	126215	Insertion	1	-	A		Homozygous	87	90	96.6667	0.5	35.4368				chrIV mapping-126215---A	1
uvb_no_3	plate1	chrIV mapping	126219	SNV	1	G	T		Homozygous	100	102	98.0392	0.470588	33.74				chrIV mapping-126219-G-T	1
uvb_no_3	plate1	chrIV mapping	130624	SNV	1	G	A		Heterozygous	40	86	46.5116	0.462963	36.1				chrIV mapping-130624-G-A	1
uvb_no_3	plate1	chrIV mapping	136047	SNV	1	C	T		Heterozygous	48	97	49.4845	0.396825	34.6667				chrIV mapping-136047-C-T	1
uvb_no_3	plate1	chrIV mapping	139875	SNV	1	A	T		Homozygous	71	111	63.964	0.466667	35.0563				chrIV mapping-139875-A-T	1
uvb_no_3	plate1	chrIV mapping	156156	SNV	1	T	A		Homozygous	41	72	56.9444	0.423077	33.2927				chrIV mapping-156156-T-A	1
uvb_no_3	plate1	chrIV mapping	167347	SNV	1	G	A		Homozygous	59	105	56.1905	0.487179	35.7458				chrIV mapping-167347-G-A	1
uvb_no_3	plate1	chrIV mapping	171392	SNV	1	G	A		Homozygous	60	105	57.1429	0.473684	34.4667				chrIV mapping-171392-G-A	1
uvb_no_3	plate1	chrIV mapping	173114	SNV	1	C	T		Heterozygous	48	98	48.9796	0.45	36.5				chrIV mapping-173114-C-T	1
uvb_no_3	plate1	chrIV mapping	173754	MNV	2	CT	TA		Heterozygous	50	107	46.729	0.40625	36				chrIV mapping-173754-CT-TA	1
uvb_no_3	plate1	chrIV mapping	197125	SNV	1	A	G		Heterozygous	45	100	45	0.451613	33.9333				chrIV mapping-197125-A-G	1
uvb_no_3	plate1	chrIV mapping	201749	SNV	1	T	A		Heterozygous	52	96	54.1667	0.485294	35.1154				chrIV mapping-201749-T-A	1
uvb_no_3	plate1	chrIV mapping	203833	SNV	1	C	A		Homozygous	58	103	56.3107	0.5	35.5517				chrIV mapping-203833-C-A	1
uvb_no_3	plate1	chrIV mapping	222679	SNV	1	T	A		Heterozygous	44	89	49.4382	0.444444	35.2727				chrIV mapping-222679-T-A	1
uvb_no_3	plate1	chrIV mapping	229032	SNV	1	G	A		Homozygous	62	97	63.9175	0.488095	33.129				chrIV mapping-229032-G-A	1
uvb_no_3	plate1	chrIV mapping	240374	SNV	1	C	T		Heterozygous	49	106	46.2264	0.485294	36.4694				chrIV mapping-240374-C-T	1
uvb_no_3	plate1	chrIV mapping	243469	SNV	1	T	C		Heterozygous	43	91	47.2527	0.4	35.8837				chrIV mapping-243469-T-C	1
uvb_no_3	plate1	chrIV mapping	250793	SNV	1	C	T		Heterozygous	47	96	48.9583	0.453125	35.1277				chrIV mapping-250793-C-T	1
uvb_no_3	plate1	chrIV mapping	266346	SNV	1	A	G		Heterozygous	56	115	48.6957	0.472973	34.9643				chrIV mapping-266346-A-G	1
uvb_no_3	plate1	chrIV mapping	272288	SNV	1	A	T		Heterozygous	51	97	52.5773	0.485294	35.9804				chrIV mapping-272288-A-T	1
uvb_no_3	plate1	chrIV mapping	276558	SNV	1	G	A		Heterozygous	61	120	50.8333	0.392405	35.1311				chrIV mapping-276558-G-A	1
uvb_no_3	plate1	chrIV mapping	289085	SNV	1	C	T		Heterozygous	49	95	51.5789	0.446154	32.1429				chrIV mapping-289085-C-T	1
uvb_no_3	plate1	chrIV mapping	304920	SNV	1	C	T		Heterozygous	47	88	53.4091	0.472222	35.4255				chrIV mapping-304920-C-T	1
uvb_no_3	plate1	chrIV mapping	308968	SNV	1	C	T		Heterozygous	44	94	46.8085	0.477612	35.5909				chrIV mapping-308968-C-T	1
uvb_no_3	plate1	chrIV mapping	309441	SNV	1	C	T		Heterozygous	49	102	48.0392	0.402985	33.9388				chrIV mapping-309441-C-T	1
uvb_no_3	plate1	chrIV mapping	309524	SNV	1	T	C		Heterozygous	45	90	50	0.383333	34.7333				chrIV mapping-309524-T-C	1
uvb_no_3	plate1	chrIV mapping	312529	SNV	1	C	T		Heterozygous	37	81	45.679	0.490196	36.6757				chrIV mapping-312529-C-T	1
uvb_no_3	plate1	chrIV mapping	312677	SNV	1	C	T		Heterozygous	46	88	52.2727	0.451613	34.7391				chrIV mapping-312677-C-T	1
uvb_no_3	plate1	chrIV mapping	326924	SNV	1	A	T		Heterozygous	41	87	47.1264	0.46	36.0732				chrIV mapping-326924-A-T	1
uvb_no_3	plate1	chrIV mapping	354366	SNV	1	C	T		Heterozygous	42	93	45.1613	0.466667	36.7143				chrIV mapping-354366-C-T	1
uvb_no_3	plate1	chrIV mapping	363806	SNV	1	T	A		Homozygous	51	87	58.6207	0.5	31.2745				chrIV mapping-363806-T-A	1
uvb_no_3	plate1	chrIV mapping	395225	SNV	1	C	T		Heterozygous	51	105	48.5714	0.455882	35.549				chrIV mapping-395225-C-T	1
uvb_no_3	plate1	chrIV mapping	417781	SNV	1	G	A		Homozygous	86	86	100	0.4	35.6744				chrIV mapping-417781-G-A	1
uvb_no_3	plate1	chrIV mapping	487087	SNV	1	T	C		Heterozygous	53	108	49.0741	0.5	36.0943				chrIV mapping-487087-T-C	1
uvb_no_3	plate1	chrIV mapping	488871	SNV	1	G	A		Homozygous	60	107	56.0748	0.467532	35.5333				chrIV mapping-488871-G-A	2
uvb_no_3	plate1	chrIV mapping	496941	SNV	1	G	A		Homozygous	68	119	57.1429	0.458824	34.5588				chrIV mapping-496941-G-A	1
uvb_no_3	plate1	chrIV mapping	504315	SNV	1	A	G		Heterozygous	42	90	46.6667	0.471698	34.5238				chrIV mapping-504315-A-G	1
uvb_no_3	plate1	chrIV mapping	541644	SNV	1	T	A		Heterozygous	59	119	49.5798	0.493151	35.5763				chrIV mapping-541644-T-A	1
uvb_no_3	plate1	chrIV mapping	549394	SNV	1	A	G		Homozygous	82	82	100	0.438095	34.7317				chrIV mapping-549394-A-G	1
uvb_no_3	plate1	chrIV mapping	595563	SNV	1	T	C		Homozygous	54	97	55.6701	0.471429	35.6296				chrIV mapping-595563-T-C	1
uvb_no_3	plate1	chrIV mapping	609053	SNV	1	G	A		Heterozygous	40	86	46.5116	0.319149	36.05				chrIV mapping-609053-G-A	1
uvb_no_3	plate1	chrIV mapping	635978	SNV	1	C	T		Homozygous	89	90	98.8889	0.441441	35.2697				chrIV mapping-635978-C-T	1
uvb_no_3	plate1	chrIV mapping	645170	SNV	1	G	A		Homozygous	85	85	100	0.458333	36.4353				chrIV mapping-645170-G-A	1
uvb_no_3	plate1	chrIV mapping	655336	SNV	1	T	C		Homozygous	67	107	62.6168	0.386364	35.1493				chrIV mapping-655336-T-C	1
uvb_no_3	plate1	chrIV mapping	664031	SNV	1	G	A		Heterozygous	54	107	50.4673	0.452055	33.6667				chrIV mapping-664031-G-A	1
uvb_no_3	plate1	chrIV mapping	666187	SNV	1	A	T		Homozygous	101	101	100	0.428571	33.9703				chrIV mapping-666187-A-T	1
uvb_no_3	plate1	chrIV mapping	672052	SNV	1	T	C		Heterozygous	45	100	45	0.425926	35.3556				chrIV mapping-672052-T-C	1
uvb_no_3	plate1	chrIV mapping	686376	SNV	1	C	T		Heterozygous	40	82	48.7805	0.433962	35.75				chrIV mapping-686376-C-T	1
uvb_no_3	plate1	chrIV mapping	703292	SNV	1	C	T		Heterozygous	46	90	51.1111	0.366667	34				chrIV mapping-703292-C-T	1
uvb_no_3	plate1	chrIV mapping	720956	SNV	1	A	G		Homozygous	89	89	100	0.486957	34.9101				chrIV mapping-720956-A-G	1
uvb_no_3	plate1	chrIV mapping	754555	SNV	1	G	A		Homozygous	59	101	58.4158	0.5	35.3051				chrIV mapping-754555-G-A	2
uvb_no_3	plate1	chrIV mapping	756094	SNV	1	C	T		Heterozygous	36	80	45	0.5	36				chrIV mapping-756094-C-T	1
uvb_no_3	plate1	chrIV mapping	756096	SNV	1	A	T		Heterozygous	35	77	45.4545	0.5	35.9714				chrIV mapping-756096-A-T	1
uvb_no_3	plate1	chrIV mapping	758503	SNV	1	C	T		Homozygous	25	35	71.4286	0.259259	30.92				chrIV mapping-758503-C-T	1
uvb_no_3	plate1	chrIV mapping	759709	SNV	1	C	T		Heterozygous	45	91	49.4505	0.482759	35.4				chrIV mapping-759709-C-T	1
uvb_no_3	plate1	chrIV mapping	770302	SNV	1	T	C		Homozygous	109	110	99.0909	0.490323	34.1927				chrIV mapping-770302-T-C	1
uvb_no_3	plate1	chrIV mapping	771162	SNV	1	C	T		Homozygous	96	97	98.9691	0.496183	34.3958				chrIV mapping-771162-C-T	1
uvb_no_3	plate1	chrIV mapping	771164	SNV	1	C	T		Homozygous	96	98	97.9592	0.5	35.4583				chrIV mapping-771164-C-T	1
uvb_no_3	plate1	chrIV mapping	773776	SNV	1	T	C		Homozygous	72	73	98.6301	0.48913	35.9444				chrIV mapping-773776-T-C	1
uvb_no_3	plate1	chrIV mapping	802691	SNV	1	A	G		Homozygous	98	100	98	0.477941	33.3878				chrIV mapping-802691-A-G	1
uvb_no_3	plate1	chrIV mapping	814252	SNV	1	C	A		Homozygous	91	93	97.8495	0.472	35.3297				chrIV mapping-814252-C-A	1
uvb_no_3	plate1	chrIV mapping	821684	SNV	1	C	T		Homozygous	107	110	97.2727	0.48227	35.3925				chrIV mapping-821684-C-T	1
uvb_no_3	plate1	chrIV mapping	831139	SNV	1	G	A		Homozygous	84	84	100	0.469565	35.6667				chrIV mapping-831139-G-A	1
uvb_no_3	plate1	chrIV mapping	834926	SNV	1	A	G		Homozygous	98	99	98.9899	0.489051	35.0816				chrIV mapping-834926-A-G	1
uvb_no_3	plate1	chrIV mapping	862332	SNV	1	C	T		Heterozygous	42	84	50	0.446429	35.5238				chrIV mapping-862332-C-T	1
uvb_no_3	plate1	chrIV mapping	936776	SNV	1	T	C		Homozygous	99	100	99	0.496183	35.7475				chrIV mapping-936776-T-C	1
uvb_no_3	plate1	chrIV mapping	936836	SNV	1	T	C		Homozygous	90	90	100	0.458333	36.0444				chrIV mapping-936836-T-C	1
uvb_no_3	plate1	chrIV mapping	1010058	SNV	1	C	T		Homozygous	94	96	97.9167	0.435897	34.7234				chrIV mapping-1010058-C-T	1
uvb_no_3	plate1	chrIV mapping	1020793	SNV	1	T	C		Heterozygous	55	103	53.3981	0.424658	36.3091				chrIV mapping-1020793-T-C	1
uvb_no_3	plate1	chrIV mapping	1069119	SNV	1	G	A		Homozygous	81	82	98.7805	0.481818	34.9012				chrIV mapping-1069119-G-A	1
uvb_no_3	plate1	chrIV mapping	1081808	SNV	1	G	A		Heterozygous	50	101	49.505	0.470588	35.76				chrIV mapping-1081808-G-A	1
uvb_no_3	plate1	chrIV mapping	1196035	SNV	1	G	A		Heterozygous	46	90	51.1111	0.454545	36.1739				chrIV mapping-1196035-G-A	1
uvb_no_3	plate1	chrIV mapping	1197707	SNV	1	T	A		Homozygous	83	83	100	0.485149	34.1084				chrIV mapping-1197707-T-A	1
uvb_no_3	plate1	chrIV mapping	1206510	SNV	1	G	A		Heterozygous	51	96	53.125	0.492063	35.0392				chrIV mapping-1206510-G-A	1
uvb_no_3	plate1	chrIV mapping	1227899	SNV	1	A	T		Homozygous	59	101	58.4158	0.493827	35.5424				chrIV mapping-1227899-A-T	1
uvb_no_3	plate1	chrIV mapping	1236982	SNV	1	C	T		Homozygous	121	123	98.374	0.441558	36.3884				chrIV mapping-1236982-C-T	1
uvb_no_3	plate1	chrIV mapping	1272249	SNV	1	C	T		Heterozygous	49	105	46.6667	0.466667	36.2653				chrIV mapping-1272249-C-T	1
uvb_no_3	plate1	chrIV mapping	1339836	SNV	1	T	C		Homozygous	91	91	100	0.469565	35.7473				chrIV mapping-1339836-T-C	1
uvb_no_3	plate1	chrIV mapping	1348749	SNV	1	A	G		Homozygous	110	110	100	0.467949	36.0909				chrIV mapping-1348749-A-G	1
uvb_no_3	plate1	chrIV mapping	1355205	SNV	1	G	A		Homozygous	105	105	100	0.4375	36.5429				chrIV mapping-1355205-G-A	1
uvb_no_3	plate1	chrIV mapping	1403678	SNV	1	C	T		Homozygous	56	99	56.5657	0.493506	34.8214				chrIV mapping-1403678-C-T	1
uvb_no_3	plate1	chrIV mapping	1434724	SNV	1	C	A		Homozygous	58	99	58.5859	0.426829	34.3793				chrIV mapping-1434724-C-A	1
uvb_no_3	plate1	chrIV mapping	1463034	SNV	1	G	A		Heterozygous	53	116	45.6897	0.471429	34.9245				chrIV mapping-1463034-G-A	1
uvb_no_3	plate1	chrIV mapping	1465311	SNV	1	G	A		Heterozygous	41	82	50	0.392857	35.8293				chrIV mapping-1465311-G-A	1
uvb_no_3	plate1	chrIV mapping	1466372	SNV	1	G	A		Homozygous	51	91	56.044	0.447761	34.5686				chrIV mapping-1466372-G-A	1
uvb_no_3	plate1	chrIV mapping	1473012	SNV	1	A	G		Heterozygous	53	109	48.6239	0.386667	34.8491				chrIV mapping-1473012-A-G	1
uvb_no_3	plate1	chrIV mapping	1474439	SNV	1	A	T		Heterozygous	40	83	48.1928	0.479167	36.7				chrIV mapping-1474439-A-T	1
uvb_no_3	plate1	chrIV mapping	1483333	SNV	1	G	A		Heterozygous	49	92	53.2609	0.396552	33.898				chrIV mapping-1483333-G-A	1
uvb_no_3	plate1	chrIV mapping	1508015	SNV	1	T	A		Homozygous	112	113	99.115	0.477124	36.1071				chrIV mapping-1508015-T-A	1
uvb_no_3	plate1	chrIV mapping	1509615	SNV	1	A	G		Homozygous	67	97	69.0722	0.488372	34.9403				chrIV mapping-1509615-A-G	1
uvb_no_3	plate1	chrIV mapping	1518186	SNV	1	T	A		Heterozygous	43	86	50	0.45614	36.4419				chrIV mapping-1518186-T-A	1
uvb_no_3	plate1	chrIX mapping	34495	SNV	1	A	T		Homozygous	108	108	100	0.455128	35.037				chrIX mapping-34495-A-T	1
uvb_no_3	plate1	chrIX mapping	51777	SNV	1	G	A		Heterozygous	53	103	51.4563	0.435484	34.8491				chrIX mapping-51777-G-A	1
uvb_no_3	plate1	chrIX mapping	64440	SNV	1	G	A		Homozygous	52	89	58.427	0.442857	35.5385				chrIX mapping-64440-G-A	1
uvb_no_3	plate1	chrIX mapping	75776	SNV	1	G	A		Homozygous	75	78	96.1538	0.431373	33.9867				chrIX mapping-75776-G-A	1
uvb_no_3	plate1	chrIX mapping	99247	SNV	1	C	A		Homozygous	45	81	55.5556	0.465517	35.3111				chrIX mapping-99247-C-A	1
uvb_no_3	plate1	chrIX mapping	127405	SNV	1	C	T		Homozygous	96	97	98.9691	0.451613	34.8958				chrIX mapping-127405-C-T	1
uvb_no_3	plate1	chrIX mapping	128722	SNV	1	C	T		Homozygous	96	99	96.9697	0.45082	33.8542				chrIX mapping-128722-C-T	1
uvb_no_3	plate1	chrIX mapping	131611	SNV	1	C	T		Heterozygous	62	120	51.6667	0.47561	36.6129				chrIX mapping-131611-C-T	1
uvb_no_3	plate1	chrIX mapping	175773	SNV	1	G	A		Heterozygous	48	106	45.283	0.393443	34.3333				chrIX mapping-175773-G-A	1
uvb_no_3	plate1	chrIX mapping	198446	SNV	1	G	A		Heterozygous	44	93	47.3118	0.454545	35.8636				chrIX mapping-198446-G-A	1
uvb_no_3	plate1	chrIX mapping	200922	SNV	1	G	A		Homozygous	86	88	97.7273	0.454545	34.7907				chrIX mapping-200922-G-A	1
uvb_no_3	plate1	chrIX mapping	251018	MNV	2	CT	TA		Homozygous	93	95	97.8947	0.446281	34.4162				chrIX mapping-251018-CT-TA	1
uvb_no_3	plate1	chrIX mapping	259456	SNV	1	C	T		Heterozygous	57	115	49.5652	0.359375	35.4561				chrIX mapping-259456-C-T	1
uvb_no_3	plate1	chrIX mapping	326386	SNV	1	G	T		Heterozygous	45	96	46.875	0.392857	35.0889				chrIX mapping-326386-G-T	1
uvb_no_3	plate1	chrIX mapping	417270	SNV	1	C	T		Heterozygous	58	124	46.7742	0.394737	35.8966				chrIX mapping-417270-C-T	1
uvb_no_3	plate1	chrV mapping	44636	SNV	1	C	T		Homozygous	101	156	64.7436	0.432	35.8911				chrV mapping-44636-C-T	1
uvb_no_3	plate1	chrV mapping	183400	SNV	1	C	G		Homozygous	83	140	59.2857	0.481481	34.8795				chrV mapping-183400-C-G	1
uvb_no_3	plate1	chrV mapping	323317	SNV	1	C	T		Homozygous	92	142	64.7887	0.443478	36.0652				chrV mapping-323317-C-T	1
uvb_no_3	plate1	chrV mapping	367409	SNV	1	A	T		Homozygous	85	149	57.047	0.495726	33.6118				chrV mapping-367409-A-T	1
uvb_no_3	plate1	chrV mapping	404887	SNV	1	C	T		Homozygous	89	147	60.5442	0.462185	34.8652				chrV mapping-404887-C-T	1
uvb_no_3	plate1	chrV mapping	406069	SNV	1	C	T		Homozygous	139	139	100	0.403226	34.6978				chrV mapping-406069-C-T	1
uvb_no_3	plate1	chrV mapping	417514	SNV	1	A	G		Homozygous	143	143	100	0.487179	35.951				chrV mapping-417514-A-G	1
uvb_no_3	plate1	chrV mapping	429126	SNV	1	A	G		Homozygous	96	138	69.5652	0.373016	35.6875				chrV mapping-429126-A-G	1
uvb_no_3	plate1	chrV mapping	433118	SNV	1	C	T		Homozygous	87	148	58.7838	0.434783	35.4138				chrV mapping-433118-C-T	1
uvb_no_3	plate1	chrV mapping	450284	SNV	1	G	A		Homozygous	105	169	62.1302	0.457364	35.3429				chrV mapping-450284-G-A	2
uvb_no_3	plate1	chrV mapping	480720	SNV	1	G	A		Homozygous	88	122	72.1311	0.475728	34.5682				chrV mapping-480720-G-A	1
uvb_no_3	plate1	chrV mapping	535172	SNV	1	G	A		Homozygous	96	140	68.5714	0.418033	35.6875				chrV mapping-535172-G-A	1
uvb_no_3	plate1	chrVI mapping	5887	SNV	1	A	T		Heterozygous	46	92	50	0.419355	34.7826				chrVI mapping-5887-A-T	1
uvb_no_3	plate1	chrVI mapping	23299	SNV	1	A	G		Heterozygous	46	86	53.4884	0.474576	32.3043				chrVI mapping-23299-A-G	1
uvb_no_3	plate1	chrVI mapping	32230	SNV	1	C	T		Homozygous	66	108	61.1111	0.482353	34.7576				chrVI mapping-32230-C-T	1
uvb_no_3	plate1	chrVI mapping	36954	Insertion	1	-	A		Heterozygous	47	96	48.9583	0.465517	32.8723				chrVI mapping-36954---A	1
uvb_no_3	plate1	chrVI mapping	43838	SNV	1	G	A		Homozygous	65	108	60.1852	0.453488	36.6308				chrVI mapping-43838-G-A	1
uvb_no_3	plate1	chrVI mapping	50778	SNV	1	C	T		Heterozygous	38	81	46.9136	0.458333	35.6842				chrVI mapping-50778-C-T	1
uvb_no_3	plate1	chrVI mapping	75549	SNV	1	C	T		Heterozygous	59	113	52.2124	0.48	35.7119				chrVI mapping-75549-C-T	1
uvb_no_3	plate1	chrVI mapping	101387	SNV	1	C	T		Heterozygous	43	95	45.2632	0.461538	35.3256				chrVI mapping-101387-C-T	1
uvb_no_3	plate1	chrVI mapping	117991	SNV	1	C	T		Heterozygous	46	84	54.7619	0.47619	35.6957				chrVI mapping-117991-C-T	1
uvb_no_3	plate1	chrVI mapping	126303	SNV	1	C	T		Heterozygous	61	120	50.8333	0.448718	34.3443				chrVI mapping-126303-C-T	1
uvb_no_3	plate1	chrVI mapping	154653	SNV	1	A	G		Heterozygous	53	115	46.087	0.447761	35.3396				chrVI mapping-154653-A-G	1
uvb_no_3	plate1	chrVI mapping	156561	SNV	1	T	C		Heterozygous	54	111	48.6486	0.391304	35.4444				chrVI mapping-156561-T-C	1
uvb_no_3	plate1	chrVI mapping	193441	SNV	1	C	T		Heterozygous	55	108	50.9259	0.480519	35.1455				chrVI mapping-193441-C-T	1
uvb_no_3	plate1	chrVI mapping	233584	SNV	1	G	A		Heterozygous	47	103	45.6311	0.46875	35.6383				chrVI mapping-233584-G-A	1
uvb_no_3	plate1	chrVI mapping	266739	SNV	1	T	C		Heterozygous	55	116	47.4138	0.492958	35.2182				chrVI mapping-266739-T-C	1
uvb_no_3	plate1	chrVI mapping	268761	SNV	1	A	G		Heterozygous	44	89	49.4382	0.454545	35.9091				chrVI mapping-268761-A-G	1
uvb_no_3	plate1	chrVII mapping	7050	SNV	1	G	A		Heterozygous	46	94	48.9362	0.473684	35.3478				chrVII mapping-7050-G-A	1
uvb_no_3	plate1	chrVII mapping	27475	SNV	1	G	A		Homozygous	43	78	55.1282	0.418182	33.7442				chrVII mapping-27475-G-A	1
uvb_no_3	plate1	chrVII mapping	39223	SNV	1	C	T		Heterozygous	47	95	49.4737	0.440678	35.4681				chrVII mapping-39223-C-T	1
uvb_no_3	plate1	chrVII mapping	41084	SNV	1	A	G		Heterozygous	58	116	50	0.487179	34.5862				chrVII mapping-41084-A-G	1
uvb_no_3	plate1	chrVII mapping	42540	SNV	1	C	T		Homozygous	65	113	57.5221	0.380952	36.0462				chrVII mapping-42540-C-T	1
uvb_no_3	plate1	chrVII mapping	47942	SNV	1	T	C		Heterozygous	62	116	53.4483	0.452381	36				chrVII mapping-47942-T-C	1
uvb_no_3	plate1	chrVII mapping	50144	SNV	1	C	T		Heterozygous	52	113	46.0177	0.484848	35.7692				chrVII mapping-50144-C-T	1
uvb_no_3	plate1	chrVII mapping	57953	SNV	1	T	C		Heterozygous	50	93	53.7634	0.470588	36.24				chrVII mapping-57953-T-C	1
uvb_no_3	plate1	chrVII mapping	58001	SNV	1	T	C		Heterozygous	61	116	52.5862	0.5	34.082				chrVII mapping-58001-T-C	1
uvb_no_3	plate1	chrVII mapping	68694	SNV	1	C	T		Heterozygous	45	92	48.913	0.42	36.1556				chrVII mapping-68694-C-T	1
uvb_no_3	plate1	chrVII mapping	89972	SNV	1	A	T		Heterozygous	45	88	51.1364	0.462963	36.4667				chrVII mapping-89972-A-T	1
uvb_no_3	plate1	chrVII mapping	103685	SNV	1	G	A		Heterozygous	55	116	47.4138	0.463768	35.6545				chrVII mapping-103685-G-A	1
uvb_no_3	plate1	chrVII mapping	153435	SNV	1	A	G		Heterozygous	42	83	50.6024	0.46	36.1429				chrVII mapping-153435-A-G	1
uvb_no_3	plate1	chrVII mapping	154369	SNV	1	G	C		Heterozygous	44	97	45.3608	0.471698	36.4091				chrVII mapping-154369-G-C	1
uvb_no_3	plate1	chrVII mapping	160926	Insertion	1	-	T		Heterozygous	45	100	45	0.393443	32.6				chrVII mapping-160926---T	1
uvb_no_3	plate1	chrVII mapping	171474	SNV	1	G	A		Heterozygous	46	102	45.098	0.462963	34.3043				chrVII mapping-171474-G-A	1
uvb_no_3	plate1	chrVII mapping	172942	SNV	1	C	A		Heterozygous	56	105	53.3333	0.485294	34.7857				chrVII mapping-172942-C-A	1
uvb_no_3	plate1	chrVII mapping	192001	SNV	1	T	C		Heterozygous	50	106	47.1698	0.465753	35				chrVII mapping-192001-T-C	1
uvb_no_3	plate1	chrVII mapping	196503	MNV	2	AG	GA		Heterozygous	47	97	48.4536	0.491803	33.6338				chrVII mapping-196503-AG-GA	1
uvb_no_3	plate1	chrVII mapping	206019	SNV	1	A	G		Heterozygous	50	100	50	0.460317	35.52				chrVII mapping-206019-A-G	1
uvb_no_3	plate1	chrVII mapping	208284	SNV	1	G	A		Homozygous	49	84	58.3333	0.471429	33.6122				chrVII mapping-208284-G-A	1
uvb_no_3	plate1	chrVII mapping	230072	SNV	1	A	G		Heterozygous	38	84	45.2381	0.411765	35.7368				chrVII mapping-230072-A-G	1
uvb_no_3	plate1	chrVII mapping	232129	SNV	1	C	T		Heterozygous	40	87	45.977	0.491228	35.45				chrVII mapping-232129-C-T	1
uvb_no_3	plate1	chrVII mapping	234415	MNV	2	AA	GG		Heterozygous	46	93	49.4624	0.368421	35.5				chrVII mapping-234415-AA-GG	1
uvb_no_3	plate1	chrVII mapping	235248	SNV	1	A	G		Homozygous	53	94	56.383	0.5	35.1132				chrVII mapping-235248-A-G	1
uvb_no_3	plate1	chrVII mapping	248742	SNV	1	A	G		Heterozygous	49	104	47.1154	0.366667	34.7143				chrVII mapping-248742-A-G	1
uvb_no_3	plate1	chrVII mapping	254831	SNV	1	C	T		Heterozygous	45	84	53.5714	0.490909	35.3111				chrVII mapping-254831-C-T	2
uvb_no_3	plate1	chrVII mapping	257171	SNV	1	G	A		Homozygous	59	103	57.2816	0.371429	35.9492				chrVII mapping-257171-G-A	1
uvb_no_3	plate1	chrVII mapping	284668	SNV	1	C	T		Heterozygous	45	98	45.9184	0.454545	34.5111				chrVII mapping-284668-C-T	1
uvb_no_3	plate1	chrVII mapping	309551	SNV	1	C	T		Heterozygous	47	89	52.809	0.428571	33.766				chrVII mapping-309551-C-T	1
uvb_no_3	plate1	chrVII mapping	319810	SNV	1	C	T		Heterozygous	47	98	47.9592	0.387097	35.4255				chrVII mapping-319810-C-T	1
uvb_no_3	plate1	chrVII mapping	321458	SNV	1	A	T		Heterozygous	47	93	50.5376	0.464789	35.9362				chrVII mapping-321458-A-T	1
uvb_no_3	plate1	chrVII mapping	324828	SNV	1	C	A		Heterozygous	42	93	45.1613	0.454545	35.4762				chrVII mapping-324828-C-A	1
uvb_no_3	plate1	chrVII mapping	349474	SNV	1	C	T		Homozygous	57	96	59.375	0.479452	34.8596				chrVII mapping-349474-C-T	1
uvb_no_3	plate1	chrVII mapping	375842	SNV	1	G	A		Heterozygous	48	97	49.4845	0.439394	35.7083				chrVII mapping-375842-G-A	1
uvb_no_3	plate1	chrVII mapping	395883	SNV	1	T	C		Heterozygous	38	80	47.5	0.468085	34.0526				chrVII mapping-395883-T-C	1
uvb_no_3	plate1	chrVII mapping	401438	SNV	1	A	T		Heterozygous	46	84	54.7619	0.484375	32.913				chrVII mapping-401438-A-T	1
uvb_no_3	plate1	chrVII mapping	434166	SNV	1	C	T		Heterozygous	52	100	52	0.492754	35.5769				chrVII mapping-434166-C-T	1
uvb_no_3	plate1	chrVII mapping	470052	SNV	1	G	A		Heterozygous	47	98	47.9592	0.444444	35.6383				chrVII mapping-470052-G-A	1
uvb_no_3	plate1	chrVII mapping	483299	SNV	1	G	A		Heterozygous	37	80	46.25	0.409091	35.6486				chrVII mapping-483299-G-A	1
uvb_no_3	plate1	chrVII mapping	519978	SNV	1	C	T		Heterozygous	69	134	51.4925	0.420455	36.1014				chrVII mapping-519978-C-T	1
uvb_no_3	plate1	chrVII mapping	530476	SNV	1	T	C		Heterozygous	43	88	48.8636	0.444444	36.1628				chrVII mapping-530476-T-C	1
uvb_no_3	plate1	chrVII mapping	541888	SNV	1	C	T		Heterozygous	44	95	46.3158	0.4	33.0455				chrVII mapping-541888-C-T	1
uvb_no_3	plate1	chrVII mapping	543600	SNV	1	A	G		Heterozygous	43	86	50	0.482143	35.186				chrVII mapping-543600-A-G	1
uvb_no_3	plate1	chrVII mapping	567591	SNV	1	T	C		Homozygous	35	53	66.0377	0.285714	33.6857				chrVII mapping-567591-T-C	1
uvb_no_3	plate1	chrVII mapping	582187	SNV	1	C	T		Heterozygous	46	91	50.5495	0.490909	34.8261				chrVII mapping-582187-C-T	1
uvb_no_3	plate1	chrVII mapping	584699	SNV	1	A	G		Heterozygous	52	97	53.6082	0.5	32.8846				chrVII mapping-584699-A-G	1
uvb_no_3	plate1	chrVII mapping	590820	SNV	1	T	C		Homozygous	115	117	98.2906	0.441558	36.1478				chrVII mapping-590820-T-C	1
uvb_no_3	plate1	chrVII mapping	623917	SNV	1	A	G		Heterozygous	48	105	45.7143	0.430769	34.9167				chrVII mapping-623917-A-G	1
uvb_no_3	plate1	chrVII mapping	624747	SNV	1	A	C		Heterozygous	45	88	51.1364	0.46875	35.8889				chrVII mapping-624747-A-C	1
uvb_no_3	plate1	chrVII mapping	630793	SNV	1	C	T		Heterozygous	58	116	50	0.5	33.3103				chrVII mapping-630793-C-T	1
uvb_no_3	plate1	chrVII mapping	632908	SNV	1	G	A		Homozygous	95	95	100	0.466102	34.2421				chrVII mapping-632908-G-A	1
uvb_no_3	plate1	chrVII mapping	642103	Deletion	1	A	-		Heterozygous	45	89	50.5618	0.403846	35.0889				chrVII mapping-642103-A--	1
uvb_no_3	plate1	chrVII mapping	748416	SNV	1	G	A		Homozygous	91	92	98.913	0.475	34.9341				chrVII mapping-748416-G-A	1
uvb_no_3	plate1	chrVII mapping	773085	SNV	1	T	C		Homozygous	89	91	97.8022	0.458333	33.8989				chrVII mapping-773085-T-C	1
uvb_no_3	plate1	chrVII mapping	774398	SNV	1	C	T		Homozygous	96	96	100	0.372881	34.625				chrVII mapping-774398-C-T	1
uvb_no_3	plate1	chrVII mapping	799297	SNV	1	C	T		Homozygous	50	88	56.8182	0.432836	35				chrVII mapping-799297-C-T	1
uvb_no_3	plate1	chrVII mapping	802270	SNV	1	C	T		Heterozygous	33	71	46.4789	0.489362	34.7576				chrVII mapping-802270-C-T	1
uvb_no_3	plate1	chrVII mapping	807144	SNV	1	G	A		Homozygous	98	99	98.9899	0.49635	33.7959				chrVII mapping-807144-G-A	1
uvb_no_3	plate1	chrVII mapping	834875	SNV	1	G	A		Homozygous	86	87	98.8506	0.476636	34.2326				chrVII mapping-834875-G-A	1
uvb_no_3	plate1	chrVII mapping	880926	SNV	1	C	T		Heterozygous	51	102	50	0.45	35.5098				chrVII mapping-880926-C-T	1
uvb_no_3	plate1	chrVII mapping	881154	SNV	1	C	T		Homozygous	108	108	100	0.404412	34.9444				chrVII mapping-881154-C-T	1
uvb_no_3	plate1	chrVII mapping	916726	SNV	1	C	T		Homozygous	86	86	100	0.491071	35.4419				chrVII mapping-916726-C-T	1
uvb_no_3	plate1	chrVII mapping	960603	SNV	1	C	T		Heterozygous	45	94	47.8723	0.483333	35.0444				chrVII mapping-960603-C-T	1
uvb_no_3	plate1	chrVII mapping	1001812	SNV	1	G	A		Heterozygous	59	122	48.3607	0.468354	35.9153				chrVII mapping-1001812-G-A	1
uvb_no_3	plate1	chrVII mapping	1009235	SNV	1	G	C		Heterozygous	53	99	53.5354	0.430769	36.3208				chrVII mapping-1009235-G-C	1
uvb_no_3	plate1	chrVII mapping	1013964	SNV	1	T	C		Homozygous	103	103	100	0.441176	35.4078				chrVII mapping-1013964-T-C	1
uvb_no_3	plate1	chrVII mapping	1027947	SNV	1	C	T		Homozygous	44	80	55	0.483333	35.2727				chrVII mapping-1027947-C-T	1
uvb_no_3	plate1	chrVII mapping	1030402	SNV	1	C	T		Heterozygous	46	92	50	0.482759	35.6522				chrVII mapping-1030402-C-T	1
uvb_no_3	plate1	chrVII mapping	1035315	SNV	1	T	C		Heterozygous	45	94	47.8723	0.492063	34.4667				chrVII mapping-1035315-T-C	1
uvb_no_3	plate1	chrVII mapping	1037032	SNV	1	T	C		Heterozygous	47	98	47.9592	0.4	35.4681				chrVII mapping-1037032-T-C	1
uvb_no_3	plate1	chrVII mapping	1044432	SNV	1	A	T		Heterozygous	58	111	52.2523	0.458333	34.8621				chrVII mapping-1044432-A-T	1
uvb_no_3	plate1	chrVII mapping	1054139	MNV	2	CC	TA		Homozygous	59	103	57.2816	0.454545	34.8475				chrVII mapping-1054139-CC-TA	1
uvb_no_3	plate1	chrVII mapping	1073695	SNV	1	G	A		Homozygous	46	81	56.7901	0.45614	35.4348				chrVII mapping-1073695-G-A	1
uvb_no_3	plate1	chrVIII mapping	13744	SNV	1	C	T		Homozygous	61	107	57.0093	0.417722	36.1803				chrVIII mapping-13744-C-T	1
uvb_no_3	plate1	chrVIII mapping	16264	SNV	1	C	T		Heterozygous	43	93	46.2366	0.442308	35				chrVIII mapping-16264-C-T	1
uvb_no_3	plate1	chrVIII mapping	35314	MNV	2	GG	AA		Heterozygous	54	107	50.4673	0.461538	35.0185				chrVIII mapping-35314-GG-AA	1
uvb_no_3	plate1	chrVIII mapping	81290	SNV	1	A	G		Heterozygous	47	88	53.4091	0.455882	36.4894				chrVIII mapping-81290-A-G	1
uvb_no_3	plate1	chrVIII mapping	99767	SNV	1	T	C		Heterozygous	55	103	53.3981	0.472222	35.3636				chrVIII mapping-99767-T-C	1
uvb_no_3	plate1	chrVIII mapping	105725	SNV	1	A	G		Heterozygous	58	116	50	0.430556	35.4828				chrVIII mapping-105725-A-G	1
uvb_no_3	plate1	chrVIII mapping	193409	SNV	1	G	A		Heterozygous	45	89	50.5618	0.454545	35.0444				chrVIII mapping-193409-G-A	1
uvb_no_3	plate1	chrVIII mapping	230046	SNV	1	C	T		Heterozygous	57	117	48.7179	0.405405	36.1228				chrVIII mapping-230046-C-T	1
uvb_no_3	plate1	chrVIII mapping	247130	SNV	1	C	T		Heterozygous	43	90	47.7778	0.462963	35.5581				chrVIII mapping-247130-C-T	1
uvb_no_3	plate1	chrVIII mapping	281379	SNV	1	A	G		Homozygous	56	94	59.5745	0.474359	35.25				chrVIII mapping-281379-A-G	1
uvb_no_3	plate1	chrVIII mapping	327517	SNV	1	G	A		Heterozygous	44	83	53.012	0.409836	36.1818				chrVIII mapping-327517-G-A	1
uvb_no_3	plate1	chrVIII mapping	358673	SNV	1	G	A		Homozygous	60	104	57.6923	0.468354	35.7333				chrVIII mapping-358673-G-A	1
uvb_no_3	plate1	chrVIII mapping	375821	SNV	1	C	T		Heterozygous	54	110	49.0909	0.414286	34.8889				chrVIII mapping-375821-C-T	1
uvb_no_3	plate1	chrVIII mapping	387513	SNV	1	C	T		Heterozygous	42	88	47.7273	0.472727	36.381				chrVIII mapping-387513-C-T	1
uvb_no_3	plate1	chrVIII mapping	399950	SNV	1	G	A		Heterozygous	51	102	50	0.485294	35.549				chrVIII mapping-399950-G-A	1
uvb_no_3	plate1	chrVIII mapping	400493	SNV	1	A	G		Heterozygous	47	102	46.0784	0.492754	33.766				chrVIII mapping-400493-A-G	1
uvb_no_3	plate1	chrVIII mapping	407688	SNV	1	A	T		Heterozygous	51	99	51.5152	0.460317	36.0196				chrVIII mapping-407688-A-T	1
uvb_no_3	plate1	chrVIII mapping	422125	SNV	1	A	G		Heterozygous	34	68	50	0.454545	33.3529				chrVIII mapping-422125-A-G	1
uvb_no_3	plate1	chrVIII mapping	442686	SNV	1	T	C		Heterozygous	41	90	45.5556	0.5	35.7805				chrVIII mapping-442686-T-C	1
uvb_no_3	plate1	chrVIII mapping	443905	SNV	1	C	T		Heterozygous	42	77	54.5455	0.407407	33.7143				chrVIII mapping-443905-C-T	1
uvb_no_3	plate1	chrVIII mapping	458906	SNV	1	C	T		Heterozygous	46	101	45.5446	0.423729	35.6522				chrVIII mapping-458906-C-T	1
uvb_no_3	plate1	chrVIII mapping	498029	MNV	2	AG	GA		Heterozygous	33	69	47.8261	0.4375	36.6364				chrVIII mapping-498029-AG-GA	1
uvb_no_3	plate1	chrVIII mapping	515735	SNV	1	T	G		Homozygous	50	86	58.1395	0.5	36.04				chrVIII mapping-515735-T-G	1
uvb_no_3	plate1	chrVIII mapping	556297	SNV	1	A	G		Heterozygous	47	103	45.6311	0.460317	35.9362				chrVIII mapping-556297-A-G	1
uvb_no_3	plate1	chrVIII mapping	556787	SNV	1	A	G		Homozygous	73	75	97.3333	0.494737	33.2192				chrVIII mapping-556787-A-G	1
uvb_no_3	plate1	chrVIII mapping	562486	SNV	1	T	G		Homozygous	111	227	48.8987	0.401198	35.2883				chrVIII mapping-562486-T-G	1
uvb_no_3	plate1	chrX mapping	26749	SNV	1	G	A		Heterozygous	50	94	53.1915	0.492308	34.96				chrX mapping-26749-G-A	1
uvb_no_3	plate1	chrX mapping	43681	SNV	1	G	A		Heterozygous	52	109	47.7064	0.492537	34.5385				chrX mapping-43681-G-A	1
uvb_no_3	plate1	chrX mapping	57819	SNV	1	G	A		Homozygous	60	105	57.1429	0.452381	36.1667				chrX mapping-57819-G-A	1
uvb_no_3	plate1	chrX mapping	74807	SNV	1	G	A		Heterozygous	55	122	45.082	0.457143	35.6545				chrX mapping-74807-G-A	1
uvb_no_3	plate1	chrX mapping	80039	SNV	1	T	C		Heterozygous	47	92	51.087	0.465517	35.1277				chrX mapping-80039-T-C	1
uvb_no_3	plate1	chrX mapping	80969	SNV	1	C	T		Heterozygous	44	94	46.8085	0.461538	35				chrX mapping-80969-C-T	1
uvb_no_3	plate1	chrX mapping	81776	SNV	1	C	T		Heterozygous	46	88	52.2727	0.461538	35.3043				chrX mapping-81776-C-T	1
uvb_no_3	plate1	chrX mapping	127021	SNV	1	G	A		Heterozygous	46	97	47.4227	0.483871	35.6522				chrX mapping-127021-G-A	1
uvb_no_3	plate1	chrX mapping	127561	SNV	1	G	A		Homozygous	50	83	60.241	0.396825	36.24				chrX mapping-127561-G-A	1
uvb_no_3	plate1	chrX mapping	204089	SNV	1	G	A		Heterozygous	33	73	45.2055	0.367347	35.4848				chrX mapping-204089-G-A	1
uvb_no_3	plate1	chrX mapping	210224	SNV	1	G	T		Heterozygous	42	81	51.8519	0.403846	34.9524				chrX mapping-210224-G-T	1
uvb_no_3	plate1	chrX mapping	210751	SNV	1	G	A		Heterozygous	43	81	53.0864	0.482759	35.5581				chrX mapping-210751-G-A	1
uvb_no_3	plate1	chrX mapping	217605	SNV	1	C	T		Heterozygous	57	109	52.2936	0.452055	36.1228				chrX mapping-217605-C-T	1
uvb_no_3	plate1	chrX mapping	221575	SNV	1	G	A		Heterozygous	45	88	51.1364	0.457627	35.5778				chrX mapping-221575-G-A	1
uvb_no_3	plate1	chrX mapping	229976	SNV	1	G	A		Heterozygous	50	103	48.5437	0.476923	34.96				chrX mapping-229976-G-A	1
uvb_no_3	plate1	chrX mapping	233923	SNV	1	G	A		Heterozygous	42	77	54.5455	0.490909	34.3333				chrX mapping-233923-G-A	1
uvb_no_3	plate1	chrX mapping	258254	SNV	1	C	T		Heterozygous	44	86	51.1628	0.421053	35.8636				chrX mapping-258254-C-T	1
uvb_no_3	plate1	chrX mapping	268184	SNV	1	T	C		Heterozygous	52	107	48.5981	0.396825	36.5385				chrX mapping-268184-T-C	1
uvb_no_3	plate1	chrX mapping	278184	SNV	1	G	A		Heterozygous	55	103	53.3981	0.411765	34.2727				chrX mapping-278184-G-A	1
uvb_no_3	plate1	chrX mapping	299522	SNV	1	A	G		Heterozygous	47	89	52.809	0.457627	35.9362				chrX mapping-299522-A-G	1
uvb_no_3	plate1	chrX mapping	303333	SNV	1	C	T		Heterozygous	47	96	48.9583	0.5	36.7447				chrX mapping-303333-C-T	1
uvb_no_3	plate1	chrX mapping	304434	SNV	1	T	C		Heterozygous	47	95	49.4737	0.492308	35.9362				chrX mapping-304434-T-C	1
uvb_no_3	plate1	chrX mapping	366167	SNV	1	C	T		Heterozygous	47	93	50.5376	0.47541	36.234				chrX mapping-366167-C-T	1
uvb_no_3	plate1	chrX mapping	394785	SNV	1	T	C		Heterozygous	47	97	48.4536	0.465517	36.1915				chrX mapping-394785-T-C	1
uvb_no_3	plate1	chrX mapping	414886	SNV	1	G	A		Homozygous	51	101	50.495	0.447761	36.2549				chrX mapping-414886-G-A	1
uvb_no_3	plate1	chrX mapping	417605	SNV	1	G	A		Heterozygous	53	108	49.0741	0.463768	33.9434				chrX mapping-417605-G-A	1
uvb_no_3	plate1	chrX mapping	552080	SNV	1	C	T		Heterozygous	37	79	46.8354	0.480769	34.6216				chrX mapping-552080-C-T	1
uvb_no_3	plate1	chrX mapping	597153	SNV	1	G	A		Heterozygous	53	100	53	0.42029	36.283				chrX mapping-597153-G-A	1
uvb_no_3	plate1	chrX mapping	626196	SNV	1	C	T		Heterozygous	50	103	48.5437	0.474576	36.48				chrX mapping-626196-C-T	1
uvb_no_3	plate1	chrX mapping	694790	SNV	1	G	A		Heterozygous	54	106	50.9434	0.414286	36.1111				chrX mapping-694790-G-A	1
uvb_no_3	plate1	chrX mapping	706162	SNV	1	C	T		Homozygous	58	99	58.5859	0.493506	34.3793				chrX mapping-706162-C-T	1
uvb_no_3	plate1	chrX mapping	707728	SNV	1	G	A		Heterozygous	46	102	45.098	0.469697	35.913				chrX mapping-707728-G-A	1
uvb_no_3	plate1	chrX mapping	713587	SNV	1	G	A		Heterozygous	43	92	46.7391	0.37037	33.186				chrX mapping-713587-G-A	1
uvb_no_3	plate1	chrXI mapping	1050	SNV	1	T	C		Heterozygous	100	209	47.8469	0.479339	36.38				chrXI mapping-1050-T-C	1
uvb_no_3	plate1	chrXI mapping	23583	SNV	1	T	C		Homozygous	47	85	55.2941	0.453125	34.2766				chrXI mapping-23583-T-C	1
uvb_no_3	plate1	chrXI mapping	26704	SNV	1	A	G		Heterozygous	42	81	51.8519	0.448276	36.7143				chrXI mapping-26704-A-G	1
uvb_no_3	plate1	chrXI mapping	27844	SNV	1	C	A		Heterozygous	56	108	51.8519	0.492958	35.8929				chrXI mapping-27844-C-A	1
uvb_no_3	plate1	chrXI mapping	34016	SNV	1	G	A		Heterozygous	45	87	51.7241	0.457627	35.8889				chrXI mapping-34016-G-A	1
uvb_no_3	plate1	chrXI mapping	55511	SNV	1	C	T		Heterozygous	48	102	47.0588	0.453125	34.125				chrXI mapping-55511-C-T	1
uvb_no_3	plate1	chrXI mapping	90069	SNV	1	G	A		Heterozygous	52	96	54.1667	0.387097	36.5385				chrXI mapping-90069-G-A	1
uvb_no_3	plate1	chrXI mapping	97842	SNV	1	C	T		Homozygous	56	101	55.4455	0.428571	36.1429				chrXI mapping-97842-C-T	1
uvb_no_3	plate1	chrXI mapping	98466	SNV	1	C	T		Heterozygous	50	104	48.0769	0.377049	35.28				chrXI mapping-98466-C-T	1
uvb_no_3	plate1	chrXI mapping	124549	SNV	1	C	T		Homozygous	54	94	57.4468	0.458333	35.1111				chrXI mapping-124549-C-T	1
uvb_no_3	plate1	chrXI mapping	144252	SNV	1	C	T		Heterozygous	50	105	47.619	0.444444	35.2				chrXI mapping-144252-C-T	1
uvb_no_3	plate1	chrXI mapping	174054	SNV	1	G	A		Heterozygous	60	111	54.0541	0.474359	34.4333				chrXI mapping-174054-G-A	1
uvb_no_3	plate1	chrXI mapping	199655	SNV	1	G	A		Heterozygous	61	113	53.9823	0.4625	35.1311				chrXI mapping-199655-G-A	1
uvb_no_3	plate1	chrXI mapping	208178	SNV	1	T	C		Heterozygous	40	81	49.3827	0.454545	36.4				chrXI mapping-208178-T-C	1
uvb_no_3	plate1	chrXI mapping	254970	SNV	1	G	A		Heterozygous	47	91	51.6484	0.5	35.9362				chrXI mapping-254970-G-A	1
uvb_no_3	plate1	chrXI mapping	288349	SNV	1	A	T		Heterozygous	60	122	49.1803	0.481013	35.9667				chrXI mapping-288349-A-T	1
uvb_no_3	plate1	chrXI mapping	290326	SNV	1	T	C		Heterozygous	46	94	48.9362	0.476923	36.7391				chrXI mapping-290326-T-C	1
uvb_no_3	plate1	chrXI mapping	294851	SNV	1	A	G		Heterozygous	56	115	48.6957	0.5	34.9643				chrXI mapping-294851-A-G	1
uvb_no_3	plate1	chrXI mapping	298932	SNV	1	C	T		Heterozygous	41	90	45.5556	0.392857	32.9512				chrXI mapping-298932-C-T	1
uvb_no_3	plate1	chrXI mapping	346365	SNV	1	G	A		Heterozygous	60	117	51.2821	0.383562	34.7				chrXI mapping-346365-G-A	1
uvb_no_3	plate1	chrXI mapping	357111	SNV	1	C	T		Heterozygous	56	103	54.3689	0.38806	36.1429				chrXI mapping-357111-C-T	1
uvb_no_3	plate1	chrXI mapping	373103	SNV	1	C	T		Homozygous	55	92	59.7826	0.486842	32.8545				chrXI mapping-373103-C-T	1
uvb_no_3	plate1	chrXI mapping	381957	SNV	1	T	C		Heterozygous	42	87	48.2759	0.490909	34.6667				chrXI mapping-381957-T-C	1
uvb_no_3	plate1	chrXI mapping	383033	SNV	1	A	T		Heterozygous	55	101	54.4554	0.457143	36.0545				chrXI mapping-383033-A-T	1
uvb_no_3	plate1	chrXI mapping	411741	SNV	1	G	A		Heterozygous	47	88	53.4091	0.460317	33.4681				chrXI mapping-411741-G-A	1
uvb_no_3	plate1	chrXI mapping	468761	SNV	1	A	T		Heterozygous	41	86	47.6744	0.431373	33.9268				chrXI mapping-468761-A-T	1
uvb_no_3	plate1	chrXI mapping	490946	SNV	1	T	C		Homozygous	52	90	57.7778	0.438356	35.8077				chrXI mapping-490946-T-C	1
uvb_no_3	plate1	chrXI mapping	497169	SNV	1	C	T		Heterozygous	48	99	48.4848	0.492308	35.9583				chrXI mapping-497169-C-T	1
uvb_no_3	plate1	chrXI mapping	546778	SNV	1	G	A		Homozygous	92	97	94.8454	0.421053	35.6739				chrXI mapping-546778-G-A	1
uvb_no_3	plate1	chrXI mapping	593774	SNV	1	T	C		Heterozygous	48	94	51.0638	0.5	36.25				chrXI mapping-593774-T-C	1
uvb_no_3	plate1	chrXI mapping	618740	SNV	1	T	A		Homozygous	64	108	59.2593	0.492958	35.625				chrXI mapping-618740-T-A	1
uvb_no_3	plate1	chrXI mapping	628989	SNV	1	C	T		Heterozygous	49	91	53.8462	0.484375	36.0204				chrXI mapping-628989-C-T	1
uvb_no_3	plate1	chrXI mapping	634698	SNV	1	A	G		Heterozygous	43	88	48.8636	0.438596	34.6279				chrXI mapping-634698-A-G	1
uvb_no_3	plate1	chrXI mapping	645582	SNV	1	C	T		Heterozygous	49	100	49	0.419355	33.3673				chrXI mapping-645582-C-T	1
uvb_no_3	plate1	chrXI mapping	660703	SNV	1	T	A		Homozygous	82	82	100	0.483051	34.3902				chrXI mapping-660703-T-A	1
uvb_no_3	plate1	chrXII mapping	48737	SNV	1	G	A		Homozygous	57	92	61.9565	0.486842	35.4561				chrXII mapping-48737-G-A	1
uvb_no_3	plate1	chrXII mapping	65803	SNV	1	G	A		Heterozygous	47	97	48.4536	0.421053	34.0638				chrXII mapping-65803-G-A	1
uvb_no_3	plate1	chrXII mapping	96611	SNV	1	G	A		Heterozygous	44	90	48.8889	0.411765	34.4091				chrXII mapping-96611-G-A	1
uvb_no_3	plate1	chrXII mapping	96665	SNV	1	G	A		Heterozygous	44	88	50	0.5	35.0455				chrXII mapping-96665-G-A	1
uvb_no_3	plate1	chrXII mapping	106273	SNV	1	G	A		Homozygous	47	82	57.3171	0.491228	33.8085				chrXII mapping-106273-G-A	1
uvb_no_3	plate1	chrXII mapping	109609	SNV	1	C	T		Heterozygous	44	95	46.3158	0.465517	36.7273				chrXII mapping-109609-C-T	1
uvb_no_3	plate1	chrXII mapping	114621	SNV	1	C	T		Homozygous	55	98	56.1224	0.458333	34.5636				chrXII mapping-114621-C-T	1
uvb_no_3	plate1	chrXII mapping	125265	SNV	1	G	A		Homozygous	45	77	58.4416	0.46875	36.7333				chrXII mapping-125265-G-A	1
uvb_no_3	plate1	chrXII mapping	166833	SNV	1	T	C		Heterozygous	43	94	45.7447	0.45614	34.907				chrXII mapping-166833-T-C	1
uvb_no_3	plate1	chrXII mapping	178043	SNV	1	A	T		Heterozygous	49	94	52.1277	0.492308	35.7347				chrXII mapping-178043-A-T	1
uvb_no_3	plate1	chrXII mapping	193953	SNV	1	T	C		Heterozygous	50	99	50.5051	0.442623	36.28				chrXII mapping-193953-T-C	1
uvb_no_3	plate1	chrXII mapping	218085	SNV	1	G	A		Heterozygous	5	11	45.4545	0	31.8				chrXII mapping-218085-G-A	1
uvb_no_3	plate1	chrXII mapping	262129	SNV	1	T	C		Homozygous	43	78	55.1282	0.5	34.6279				chrXII mapping-262129-T-C	1
uvb_no_3	plate1	chrXII mapping	315228	SNV	1	A	G		Heterozygous	60	126	47.619	0.468354	35.9333				chrXII mapping-315228-A-G	1
uvb_no_3	plate1	chrXII mapping	328046	SNV	1	A	G		Homozygous	102	102	100	0.456693	35.7451				chrXII mapping-328046-A-G	1
uvb_no_3	plate1	chrXII mapping	329608	SNV	1	G	A		Homozygous	75	77	97.4026	0.410526	34.7867				chrXII mapping-329608-G-A	1
uvb_no_3	plate1	chrXII mapping	376765	SNV	1	G	A		Homozygous	48	88	54.5455	0.440678	35.6667				chrXII mapping-376765-G-A	1
uvb_no_3	plate1	chrXII mapping	377906	SNV	1	G	A		Homozygous	55	96	57.2917	0.485714	34.2				chrXII mapping-377906-G-A	1
uvb_no_3	plate1	chrXII mapping	416162	SNV	1	G	A		Heterozygous	41	81	50.6173	0.454545	34.8049				chrXII mapping-416162-G-A	1
uvb_no_3	plate1	chrXII mapping	427179	SNV	1	C	T		Heterozygous	57	111	51.3514	0.467532	34.1228				chrXII mapping-427179-C-T	1
uvb_no_3	plate1	chrXII mapping	437435	SNV	1	A	T		Heterozygous	43	90	47.7778	0.436364	35.5116				chrXII mapping-437435-A-T	1
uvb_no_3	plate1	chrXII mapping	443372	SNV	1	T	A		Heterozygous	37	77	48.0519	0.46	34.6757				chrXII mapping-443372-T-A	1
uvb_no_3	plate1	chrXII mapping	521989	SNV	1	G	A		Homozygous	46	84	54.7619	0.451613	36.2174				chrXII mapping-521989-G-A	1
uvb_no_3	plate1	chrXII mapping	529596	SNV	1	G	T		Homozygous	100	100	100	0.442748	34.8				chrXII mapping-529596-G-T	1
uvb_no_3	plate1	chrXII mapping	580645	SNV	1	G	A		Heterozygous	48	94	51.0638	0.444444	35.1667				chrXII mapping-580645-G-A	1
uvb_no_3	plate1	chrXII mapping	580920	SNV	1	A	G		Homozygous	60	98	61.2245	0.402439	35.9333				chrXII mapping-580920-A-G	1
uvb_no_3	plate1	chrXII mapping	602554	SNV	1	G	A		Homozygous	59	107	55.1402	0.478873	36.1525				chrXII mapping-602554-G-A	1
uvb_no_3	plate1	chrXII mapping	617499	SNV	1	C	T		Homozygous	90	92	97.8261	0.436508	35.5111				chrXII mapping-617499-C-T	1
uvb_no_3	plate1	chrXII mapping	773456	SNV	1	C	T		Heterozygous	54	108	50	0.432836	34				chrXII mapping-773456-C-T	1
uvb_no_3	plate1	chrXII mapping	784223	SNV	1	C	T		Homozygous	50	88	56.8182	0.492063	35.28				chrXII mapping-784223-C-T	1
uvb_no_3	plate1	chrXII mapping	808029	SNV	1	G	A		Heterozygous	47	99	47.4747	0.448276	34.8723				chrXII mapping-808029-G-A	1
uvb_no_3	plate1	chrXII mapping	826328	SNV	1	A	G		Heterozygous	48	95	50.5263	0.455882	35.4167				chrXII mapping-826328-A-G	1
uvb_no_3	plate1	chrXII mapping	838817	SNV	1	G	A		Heterozygous	51	103	49.5146	0.467742	35				chrXII mapping-838817-G-A	1
uvb_no_3	plate1	chrXII mapping	842645	SNV	1	C	T		Homozygous	92	92	100	0.452991	34.6739				chrXII mapping-842645-C-T	1
uvb_no_3	plate1	chrXII mapping	882822	SNV	1	A	G		Heterozygous	54	108	50	0.484375	34.8889				chrXII mapping-882822-A-G	1
uvb_no_3	plate1	chrXII mapping	927099	SNV	1	C	T		Homozygous	107	108	99.0741	0.488889	35.7103				chrXII mapping-927099-C-T	1
uvb_no_3	plate1	chrXII mapping	937979	SNV	1	C	A		Heterozygous	45	99	45.4545	0.428571	34.7778				chrXII mapping-937979-C-A	1
uvb_no_3	plate1	chrXII mapping	963612	SNV	1	A	T		Heterozygous	54	106	50.9434	0.430769	35.3333				chrXII mapping-963612-A-T	1
uvb_no_3	plate1	chrXII mapping	977313	SNV	1	A	G		Homozygous	15	26	57.6923	0.117647	35.2667				chrXII mapping-977313-A-G	1
uvb_no_3	plate1	chrXII mapping	996386	SNV	1	C	T		Heterozygous	35	73	47.9452	0.478261	36.6571				chrXII mapping-996386-C-T	1
uvb_no_3	plate1	chrXII mapping	1013943	SNV	1	G	A		Homozygous	58	101	57.4257	0.395062	36.3793				chrXII mapping-1013943-G-A	1
uvb_no_3	plate1	chrXIII mapping	46997	SNV	1	C	T		Homozygous	112	113	99.115	0.466667	35.7857				chrXIII mapping-46997-C-T	1
uvb_no_3	plate1	chrXIII mapping	67587	SNV	1	A	G		Heterozygous	53	99	53.5354	0.5	33.9057				chrXIII mapping-67587-A-G	1
uvb_no_3	plate1	chrXIII mapping	101535	SNV	1	G	A		Homozygous	86	86	100	0.468468	35.6744				chrXIII mapping-101535-G-A	1
uvb_no_3	plate1	chrXIII mapping	177788	SNV	1	G	A		Heterozygous	45	96	46.875	0.40678	35.9333				chrXIII mapping-177788-G-A	1
uvb_no_3	plate1	chrXIII mapping	180308	SNV	1	T	C		Heterozygous	57	114	50	0.376812	35.7018				chrXIII mapping-180308-T-C	1
uvb_no_3	plate1	chrXIII mapping	248006	SNV	1	C	T		Heterozygous	51	97	52.5773	0.492754	36.0588				chrXIII mapping-248006-C-T	1
uvb_no_3	plate1	chrXIII mapping	251041	SNV	1	T	C		Heterozygous	43	80	53.75	0.44	32.8605				chrXIII mapping-251041-T-C	1
uvb_no_3	plate1	chrXIII mapping	255869	SNV	1	T	C		Homozygous	53	96	55.2083	0.469697	35.566				chrXIII mapping-255869-T-C	1
uvb_no_3	plate1	chrXIII mapping	284251	SNV	1	T	C		Heterozygous	58	109	53.211	0.445946	36.3793				chrXIII mapping-284251-T-C	1
uvb_no_3	plate1	chrXIII mapping	318918	SNV	1	C	A		Heterozygous	48	98	48.9796	0.466667	36.75				chrXIII mapping-318918-C-A	1
uvb_no_3	plate1	chrXIII mapping	348994	SNV	1	G	A		Homozygous	48	87	55.1724	0.432836	35.4167				chrXIII mapping-348994-G-A	1
uvb_no_3	plate1	chrXIII mapping	379336	SNV	1	G	A		Homozygous	60	110	54.5455	0.479452	34.6667				chrXIII mapping-379336-G-A	1
uvb_no_3	plate1	chrXIII mapping	390915	SNV	1	C	T		Heterozygous	41	86	47.6744	0.423729	36.122				chrXIII mapping-390915-C-T	1
uvb_no_3	plate1	chrXIII mapping	443733	SNV	1	G	A		Homozygous	105	106	99.0566	0.471831	35.7048				chrXIII mapping-443733-G-A	1
uvb_no_3	plate1	chrXIII mapping	471439	SNV	1	T	G		Homozygous	93	96	96.875	0.491525	35.086				chrXIII mapping-471439-T-G	1
uvb_no_3	plate1	chrXIII mapping	543615	SNV	1	G	A		Homozygous	72	72	100	0.489362	36.3056				chrXIII mapping-543615-G-A	1
uvb_no_3	plate1	chrXIII mapping	551981	SNV	1	T	C		Heterozygous	53	108	49.0741	0.462687	33.4151				chrXIII mapping-551981-T-C	1
uvb_no_3	plate1	chrXIII mapping	581948	SNV	1	A	G		Homozygous	98	98	100	0.496183	35.5714				chrXIII mapping-581948-A-G	1
uvb_no_3	plate1	chrXIII mapping	586723	SNV	1	G	A		Heterozygous	48	100	48	0.46875	34.4167				chrXIII mapping-586723-G-A	1
uvb_no_3	plate1	chrXIII mapping	590440	SNV	1	G	A		Heterozygous	47	92	51.087	0.478261	35.6809				chrXIII mapping-590440-G-A	1
uvb_no_3	plate1	chrXIII mapping	594190	SNV	1	G	A		Heterozygous	45	84	53.5714	0.442623	33.6667				chrXIII mapping-594190-G-A	1
uvb_no_3	plate1	chrXIII mapping	650515	SNV	1	A	G		Heterozygous	56	102	54.902	0.492958	36.5714				chrXIII mapping-650515-A-G	1
uvb_no_3	plate1	chrXIII mapping	681710	SNV	1	G	A		Homozygous	53	86	61.6279	0.449275	36.283				chrXIII mapping-681710-G-A	1
uvb_no_3	plate1	chrXIII mapping	686904	SNV	1	G	A		Heterozygous	41	83	49.3976	0.471698	35.7317				chrXIII mapping-686904-G-A	1
uvb_no_3	plate1	chrXIII mapping	700110	SNV	1	G	A		Homozygous	59	104	56.7308	0.5	34.0169				chrXIII mapping-700110-G-A	1
uvb_no_3	plate1	chrXIII mapping	704647	MNV	2	GG	AT		Heterozygous	47	95	49.4737	0.5	35.7021				chrXIII mapping-704647-GG-AT	1
uvb_no_3	plate1	chrXIII mapping	704837	SNV	1	A	G		Heterozygous	47	100	47	0.482143	35.0851				chrXIII mapping-704837-A-G	1
uvb_no_3	plate1	chrXIII mapping	705361	SNV	1	A	G		Homozygous	48	83	57.8313	0.453125	35.6667				chrXIII mapping-705361-A-G	1
uvb_no_3	plate1	chrXIII mapping	705607	SNV	1	T	C		Heterozygous	46	98	46.9388	0.4	35.1304				chrXIII mapping-705607-T-C	1
uvb_no_3	plate1	chrXIII mapping	716617	SNV	1	T	G		Heterozygous	52	115	45.2174	0.461538	34.2692				chrXIII mapping-716617-T-G	1
uvb_no_3	plate1	chrXIII mapping	716929	SNV	1	C	T		Heterozygous	46	100	46	0.470588	35.913				chrXIII mapping-716929-C-T	2
uvb_no_3	plate1	chrXIII mapping	724874	SNV	1	C	T		Heterozygous	58	108	53.7037	0.493333	33.5862				chrXIII mapping-724874-C-T	1
uvb_no_3	plate1	chrXIII mapping	734231	SNV	1	T	C		Heterozygous	54	108	50	0.430556	36.2963				chrXIII mapping-734231-T-C	1
uvb_no_3	plate1	chrXIII mapping	743285	SNV	1	T	C		Heterozygous	45	98	45.9184	0.484375	36.2				chrXIII mapping-743285-T-C	1
uvb_no_3	plate1	chrXIII mapping	769729	SNV	1	A	G		Heterozygous	34	73	46.5753	0.489796	34.7059				chrXIII mapping-769729-A-G	1
uvb_no_3	plate1	chrXIII mapping	808800	SNV	1	G	A		Heterozygous	61	113	53.9823	0.382716	35.9836				chrXIII mapping-808800-G-A	1
uvb_no_3	plate1	chrXIII mapping	819861	SNV	1	C	T		Heterozygous	41	84	48.8095	0.442308	33.5854				chrXIII mapping-819861-C-T	2
uvb_no_3	plate1	chrXIII mapping	822162	SNV	1	T	C		Heterozygous	38	84	45.2381	0.490566	34.9474				chrXIII mapping-822162-T-C	1
uvb_no_3	plate1	chrXIII mapping	838029	SNV	1	T	C		Homozygous	57	101	56.4356	0.450704	36.1579				chrXIII mapping-838029-T-C	1
uvb_no_3	plate1	chrXIII mapping	902627	SNV	1	A	T		Heterozygous	47	87	54.023	0.396825	34.0213				chrXIII mapping-902627-A-T	1
uvb_no_3	plate1	chrXIII mapping	902629	SNV	1	C	G		Heterozygous	45	86	52.3256	0.383333	35.8444				chrXIII mapping-902629-C-G	1
uvb_no_3	plate1	chrXIII mapping	909082	SNV	1	T	A		Heterozygous	49	92	53.2609	0.485294	34.9184				chrXIII mapping-909082-T-A	1
uvb_no_3	plate1	chrXIV mapping	20656	SNV	1	A	G		Homozygous	97	97	100	0.491667	34.9175				chrXIV mapping-20656-A-G	1
uvb_no_3	plate1	chrXIV mapping	21653	SNV	1	A	G		Heterozygous	47	101	46.5347	0.409836	34.0213				chrXIV mapping-21653-A-G	1
uvb_no_3	plate1	chrXIV mapping	39381	SNV	1	C	T		Homozygous	100	100	100	0.48855	36.12				chrXIV mapping-39381-C-T	1
uvb_no_3	plate1	chrXIV mapping	96281	SNV	1	G	A		Heterozygous	45	92	48.913	0.453125	36.7333				chrXIV mapping-96281-G-A	1
uvb_no_3	plate1	chrXIV mapping	96543	SNV	1	A	G		Heterozygous	44	94	46.8085	0.407407	35.5909				chrXIV mapping-96543-A-G	1
uvb_no_3	plate1	chrXIV mapping	110319	SNV	1	A	G		Heterozygous	42	88	47.7273	0.464286	34				chrXIV mapping-110319-A-G	1
uvb_no_3	plate1	chrXIV mapping	123898	SNV	1	T	C		Heterozygous	45	98	45.9184	0.484375	34.4667				chrXIV mapping-123898-T-C	1
uvb_no_3	plate1	chrXIV mapping	135112	SNV	1	A	G		Heterozygous	44	84	52.381	0.481481	36.7273				chrXIV mapping-135112-A-G	1
uvb_no_3	plate1	chrXIV mapping	141669	SNV	1	C	T		Heterozygous	47	92	51.087	0.491803	35.7234				chrXIV mapping-141669-C-T	1
uvb_no_3	plate1	chrXIV mapping	142080	SNV	1	C	T		Heterozygous	44	86	51.1628	0.448276	35.0455				chrXIV mapping-142080-C-T	1
uvb_no_3	plate1	chrXIV mapping	169574	SNV	1	G	A		Heterozygous	48	95	50.5263	0.419355	35.4167				chrXIV mapping-169574-G-A	1
uvb_no_3	plate1	chrXIV mapping	176869	SNV	1	G	A		Heterozygous	48	93	51.6129	0.5	34.375				chrXIV mapping-176869-G-A	1
uvb_no_3	plate1	chrXIV mapping	230412	SNV	1	G	A		Heterozygous	42	80	52.5	0.42	30.9048				chrXIV mapping-230412-G-A	1
uvb_no_3	plate1	chrXIV mapping	239440	SNV	1	C	T		Heterozygous	54	115	46.9565	0.465753	33.4815				chrXIV mapping-239440-C-T	1
uvb_no_3	plate1	chrXIV mapping	291571	SNV	1	T	C		Heterozygous	54	102	52.9412	0.5	34.6667				chrXIV mapping-291571-T-C	1
uvb_no_3	plate1	chrXIV mapping	306915	SNV	1	G	A		Heterozygous	53	114	46.4912	0.471429	35.0755				chrXIV mapping-306915-G-A	1
uvb_no_3	plate1	chrXIV mapping	331458	SNV	1	A	T		Heterozygous	46	88	52.2727	0.462687	32.0435				chrXIV mapping-331458-A-T	1
uvb_no_3	plate1	chrXIV mapping	341672	SNV	1	C	A		Heterozygous	48	89	53.9326	0.412698	35.4167				chrXIV mapping-341672-C-A	1
uvb_no_3	plate1	chrXIV mapping	349274	SNV	1	A	G		Heterozygous	39	73	53.4247	0.384615	36.6923				chrXIV mapping-349274-A-G	1
uvb_no_3	plate1	chrXIV mapping	364692	SNV	1	A	G		Heterozygous	46	97	47.4227	0.482143	33.4348				chrXIV mapping-364692-A-G	1
uvb_no_3	plate1	chrXIV mapping	365581	SNV	1	G	A		Homozygous	57	87	65.5172	0.472973	35.8772				chrXIV mapping-365581-G-A	1
uvb_no_3	plate1	chrXIV mapping	374954	SNV	1	T	C		Heterozygous	44	91	48.3516	0.473684	34.6818				chrXIV mapping-374954-T-C	1
uvb_no_3	plate1	chrXIV mapping	375404	SNV	1	C	T		Heterozygous	50	97	51.5464	0.428571	33.44				chrXIV mapping-375404-C-T	1
uvb_no_3	plate1	chrXIV mapping	390383	SNV	1	A	G		Homozygous	66	119	55.4622	0.456522	36.2424				chrXIV mapping-390383-A-G	1
uvb_no_3	plate1	chrXIV mapping	397006	SNV	1	T	C		Heterozygous	46	98	46.9388	0.45	37				chrXIV mapping-397006-T-C	1
uvb_no_3	plate1	chrXIV mapping	413079	SNV	1	C	T		Homozygous	44	75	58.6667	0.363636	34.3636				chrXIV mapping-413079-C-T	1
uvb_no_3	plate1	chrXIV mapping	417672	SNV	1	G	T		Heterozygous	55	108	50.9259	0.478261	35.4				chrXIV mapping-417672-G-T	1
uvb_no_3	plate1	chrXIV mapping	426918	SNV	1	G	A		Homozygous	46	86	53.4884	0.465517	33.4348				chrXIV mapping-426918-G-A	1
uvb_no_3	plate1	chrXIV mapping	435353	SNV	1	T	C		Homozygous	66	107	61.6822	0.494505	34.8788				chrXIV mapping-435353-T-C	1
uvb_no_3	plate1	chrXIV mapping	453235	SNV	1	C	T		Heterozygous	54	105	51.4286	0.485294	34.963				chrXIV mapping-453235-C-T	1
uvb_no_3	plate1	chrXIV mapping	459320	SNV	1	A	T		Homozygous	45	80	56.25	0.448276	33.8889				chrXIV mapping-459320-A-T	1
uvb_no_3	plate1	chrXIV mapping	488695	SNV	1	A	G		Heterozygous	44	85	51.7647	0.483333	36.1364				chrXIV mapping-488695-A-G	1
uvb_no_3	plate1	chrXIV mapping	491299	SNV	1	C	T		Homozygous	46	82	56.0976	0.491803	36.7391				chrXIV mapping-491299-C-T	1
uvb_no_3	plate1	chrXIV mapping	498019	SNV	1	G	A		Homozygous	52	88	59.0909	0.477612	34.8077				chrXIV mapping-498019-G-A	1
uvb_no_3	plate1	chrXIV mapping	516082	SNV	1	T	G		Homozygous	63	112	56.25	0.461538	34.8413				chrXIV mapping-516082-T-G	1
uvb_no_3	plate1	chrXIV mapping	518189	SNV	1	G	A		Homozygous	60	105	57.1429	0.455696	35.7333				chrXIV mapping-518189-G-A	1
uvb_no_3	plate1	chrXIV mapping	546948	SNV	1	T	A		Heterozygous	43	89	48.3146	0.365385	34.9535				chrXIV mapping-546948-T-A	1
uvb_no_3	plate1	chrXIV mapping	586612	SNV	1	A	G		Heterozygous	54	107	50.4673	0.415584	35.8148				chrXIV mapping-586612-A-G	1
uvb_no_3	plate1	chrXIV mapping	586644	SNV	1	A	T		Heterozygous	50	99	50.5051	0.459459	35.24				chrXIV mapping-586644-A-T	1
uvb_no_3	plate1	chrXIV mapping	635402	SNV	1	A	G		Heterozygous	39	82	47.561	0.488889	35.4103				chrXIV mapping-635402-A-G	1
uvb_no_3	plate1	chrXIV mapping	656771	MNV	2	TC	AA		Heterozygous	40	87	45.977	0.396226	35.3806				chrXIV mapping-656771-TC-AA	1
uvb_no_3	plate1	chrXIV mapping	679742	SNV	1	C	T		Heterozygous	47	93	50.5376	0.47541	34.3191				chrXIV mapping-679742-C-T	1
uvb_no_3	plate1	chrXIV mapping	682256	SNV	1	G	A		Heterozygous	39	72	54.1667	0.45098	35.7179				chrXIV mapping-682256-G-A	1
uvb_no_3	plate1	chrXIV mapping	694850	SNV	1	G	A		Homozygous	48	89	53.9326	0.5	33.5833				chrXIV mapping-694850-G-A	1
uvb_no_3	plate1	chrXIV mapping	696251	SNV	1	T	C		Heterozygous	51	104	49.0385	0.5	34.2549				chrXIV mapping-696251-T-C	1
uvb_no_3	plate1	chrXIV mapping	707744	SNV	1	A	T		Heterozygous	38	82	46.3415	0.446429	34.3158				chrXIV mapping-707744-A-T	1
uvb_no_3	plate1	chrXIV mapping	718887	SNV	1	G	A		Heterozygous	58	111	52.2523	0.449275	36.3448				chrXIV mapping-718887-G-A	1
uvb_no_3	plate1	chrXIV mapping	719786	SNV	1	G	A		Homozygous	50	90	55.5556	0.397059	34.48				chrXIV mapping-719786-G-A	1
uvb_no_3	plate1	chrXIV mapping	719816	SNV	1	A	T		Homozygous	54	96	56.25	0.476923	33.2593				chrXIV mapping-719816-A-T	1
uvb_no_3	plate1	chrXIV mapping	725212	SNV	1	A	T		Heterozygous	48	98	48.9796	0.418919	35.9167				chrXIV mapping-725212-A-T	2
uvb_no_3	plate1	chrXIV mapping	751282	SNV	1	G	A		Homozygous	57	100	57	0.486842	36.0877				chrXIV mapping-751282-G-A	1
uvb_no_3	plate1	chrXIV mapping	782920	SNV	1	C	T		Homozygous	21	22	95.4545	0	33.381				chrXIV mapping-782920-C-T	1
uvb_no_3	plate1	chrXV mapping	47377	SNV	1	G	A		Homozygous	78	78	100	0.477064	32.1795				chrXV mapping-47377-G-A	1
uvb_no_3	plate1	chrXV mapping	50884	SNV	1	G	A		Homozygous	95	96	98.9583	0.5	34.8737				chrXV mapping-50884-G-A	1
uvb_no_3	plate1	chrXV mapping	57517	Insertion	1	-	T		Heterozygous	44	93	47.3118	0.416667	35.5909				chrXV mapping-57517---T	1
uvb_no_3	plate1	chrXV mapping	57520	SNV	1	A	T		Heterozygous	47	95	49.4737	0.447761	35.9787				chrXV mapping-57520-A-T	1
uvb_no_3	plate1	chrXV mapping	90036	SNV	1	A	G		Heterozygous	50	109	45.8716	0.470588	35				chrXV mapping-90036-A-G	1
uvb_no_3	plate1	chrXV mapping	101503	SNV	1	C	T		Heterozygous	53	103	51.4563	0.426471	35.8302				chrXV mapping-101503-C-T	1
uvb_no_3	plate1	chrXV mapping	158236	SNV	1	G	A		Heterozygous	47	101	46.5347	0.46875	35.9362				chrXV mapping-158236-G-A	2
uvb_no_3	plate1	chrXV mapping	179586	SNV	1	T	C		Heterozygous	56	110	50.9091	0.411765	34.5357				chrXV mapping-179586-T-C	1
uvb_no_3	plate1	chrXV mapping	179913	SNV	1	C	T		Heterozygous	44	89	49.4382	0.491803	36.4545				chrXV mapping-179913-C-T	1
uvb_no_3	plate1	chrXV mapping	208761	SNV	1	A	G		Heterozygous	42	89	47.191	0.473684	34.2857				chrXV mapping-208761-A-G	1
uvb_no_3	plate1	chrXV mapping	214816	SNV	1	G	A		Heterozygous	42	91	46.1538	0.470588	33.381				chrXV mapping-214816-G-A	1
uvb_no_3	plate1	chrXV mapping	250268	SNV	1	C	T		Homozygous	49	89	55.0562	0.455882	34.9592				chrXV mapping-250268-C-T	1
uvb_no_3	plate1	chrXV mapping	257449	SNV	1	C	T		Heterozygous	58	107	54.2056	0.463415	36.7931				chrXV mapping-257449-C-T	1
uvb_no_3	plate1	chrXV mapping	260267	SNV	1	C	T		Heterozygous	47	100	47	0.45614	33.4681				chrXV mapping-260267-C-T	1
uvb_no_3	plate1	chrXV mapping	297866	SNV	1	C	T		Heterozygous	45	94	47.8723	0.375	34.5556				chrXV mapping-297866-C-T	1
uvb_no_3	plate1	chrXV mapping	299303	SNV	1	A	G		Homozygous	64	114	56.1404	0.481013	35.0625				chrXV mapping-299303-A-G	1
uvb_no_3	plate1	chrXV mapping	313797	SNV	1	G	A		Heterozygous	47	103	45.6311	0.454545	34.5745				chrXV mapping-313797-G-A	1
uvb_no_3	plate1	chrXV mapping	323832	SNV	1	G	A		Heterozygous	46	102	45.098	0.403226	36.1739				chrXV mapping-323832-G-A	2
uvb_no_3	plate1	chrXV mapping	363495	SNV	1	C	T		Heterozygous	51	103	49.5146	0.46875	34.2549				chrXV mapping-363495-C-T	1
uvb_no_3	plate1	chrXV mapping	411670	SNV	1	C	T		Homozygous	109	109	100	0.457516	33.1468				chrXV mapping-411670-C-T	1
uvb_no_3	plate1	chrXV mapping	428776	SNV	1	G	A		Homozygous	100	100	100	0.476562	35.34				chrXV mapping-428776-G-A	1
uvb_no_3	plate1	chrXV mapping	454354	SNV	1	T	C		Heterozygous	52	96	54.1667	0.469697	35.3462				chrXV mapping-454354-T-C	1
uvb_no_3	plate1	chrXV mapping	489496	SNV	1	C	T		Homozygous	95	96	98.9583	0.475806	36.4526				chrXV mapping-489496-C-T	1
uvb_no_3	plate1	chrXV mapping	522979	SNV	1	T	C		Homozygous	81	81	100	0.409524	34.9753				chrXV mapping-522979-T-C	1
uvb_no_3	plate1	chrXV mapping	533056	SNV	1	C	T		Heterozygous	50	98	51.0204	0.484375	36.28				chrXV mapping-533056-C-T	1
uvb_no_3	plate1	chrXV mapping	561447	SNV	1	C	T		Homozygous	101	101	100	0.448819	35.5347				chrXV mapping-561447-C-T	1
uvb_no_3	plate1	chrXV mapping	573598	SNV	1	C	T		Heterozygous	50	105	47.619	0.390625	35				chrXV mapping-573598-C-T	1
uvb_no_3	plate1	chrXV mapping	585322	SNV	1	G	A		Homozygous	60	109	55.0459	0.493827	33.6333				chrXV mapping-585322-G-A	1
uvb_no_3	plate1	chrXV mapping	586453	SNV	1	C	G		Heterozygous	47	99	47.4747	0.396825	36.7447				chrXV mapping-586453-C-G	1
uvb_no_3	plate1	chrXV mapping	612598	SNV	1	C	T		Homozygous	104	106	98.1132	0.488889	36.2885				chrXV mapping-612598-C-T	1
uvb_no_3	plate1	chrXV mapping	645719	SNV	1	T	C		Homozygous	82	82	100	0.454545	34.8537				chrXV mapping-645719-T-C	1
uvb_no_3	plate1	chrXV mapping	656874	SNV	1	A	G		Heterozygous	51	93	54.8387	0.412698	35.0392				chrXV mapping-656874-A-G	1
uvb_no_3	plate1	chrXV mapping	732037	SNV	1	G	A		Heterozygous	62	124	50	0.425	35.1935				chrXV mapping-732037-G-A	1
uvb_no_3	plate1	chrXV mapping	779005	SNV	1	G	A		Homozygous	49	83	59.0361	0.442623	35.7347				chrXV mapping-779005-G-A	1
uvb_no_3	plate1	chrXV mapping	801386	SNV	1	G	A		Homozygous	53	94	56.383	0.446154	36.5472				chrXV mapping-801386-G-A	1
uvb_no_3	plate1	chrXV mapping	877792	SNV	1	G	A		Heterozygous	45	85	52.9412	0.438596	35.0889				chrXV mapping-877792-G-A	1
uvb_no_3	plate1	chrXV mapping	893580	MNV	2	GT	AA		Heterozygous	64	120	53.3333	0.45977	35.9219				chrXV mapping-893580-GT-AA	1
uvb_no_3	plate1	chrXV mapping	893688	SNV	1	G	A		Homozygous	53	95	55.7895	0.46875	35.3396				chrXV mapping-893688-G-A	1
uvb_no_3	plate1	chrXV mapping	915928	SNV	1	A	G		Heterozygous	53	105	50.4762	0.463768	34.8113				chrXV mapping-915928-A-G	1
uvb_no_3	plate1	chrXV mapping	915930	SNV	1	T	A		Heterozygous	53	103	51.4563	0.463768	35.3774				chrXV mapping-915930-T-A	1
uvb_no_3	plate1	chrXV mapping	954955	SNV	1	C	T		Heterozygous	47	99	47.4747	0.492537	33.2128				chrXV mapping-954955-C-T	1
uvb_no_3	plate1	chrXV mapping	955857	SNV	1	C	T		Heterozygous	51	103	49.5146	0.485294	33.7843				chrXV mapping-955857-C-T	1
uvb_no_3	plate1	chrXV mapping	996364	SNV	1	C	T		Heterozygous	55	121	45.4545	0.391892	35.1455				chrXV mapping-996364-C-T	1
uvb_no_3	plate1	chrXV mapping	1002780	SNV	1	A	G		Heterozygous	54	112	48.2143	0.5	35.4074				chrXV mapping-1002780-A-G	1
uvb_no_3	plate1	chrXV mapping	1013767	SNV	1	G	A		Homozygous	65	117	55.5556	0.47619	35.6462				chrXV mapping-1013767-G-A	1
uvb_no_3	plate1	chrXV mapping	1028388	SNV	1	T	A		Heterozygous	59	110	53.6364	0.45122	35.2373				chrXV mapping-1028388-T-A	1
uvb_no_3	plate1	chrXV mapping	1053742	SNV	1	T	A		Heterozygous	53	97	54.6392	0.318841	35.8679				chrXV mapping-1053742-T-A	2
uvb_no_3	plate1	chrXVI mapping	94698	SNV	1	G	A		Heterozygous	42	86	48.8372	0.482143	33.0952				chrXVI mapping-94698-G-A	1
uvb_no_3	plate1	chrXVI mapping	173063	MNV	2	CT	TC		Homozygous	53	95	55.7895	0.455882	35.9524				chrXVI mapping-173063-CT-TC	1
uvb_no_3	plate1	chrXVI mapping	182893	SNV	1	A	T		Homozygous	47	86	54.6512	0.467742	35.9362				chrXVI mapping-182893-A-T	1
uvb_no_3	plate1	chrXVI mapping	210201	SNV	1	G	A		Homozygous	89	90	98.8889	0.48	35.8764				chrXVI mapping-210201-G-A	1
uvb_no_3	plate1	chrXVI mapping	212403	SNV	1	T	C		Heterozygous	53	100	53	0.441176	35.566				chrXVI mapping-212403-T-C	1
uvb_no_3	plate1	chrXVI mapping	229063	SNV	1	A	G		Homozygous	90	92	97.8261	0.448	35.6				chrXVI mapping-229063-A-G	1
uvb_no_3	plate1	chrXVI mapping	240399	SNV	1	G	A		Homozygous	90	91	98.9011	0.484127	36.0444				chrXVI mapping-240399-G-A	1
uvb_no_3	plate1	chrXVI mapping	253648	SNV	1	T	A		Homozygous	108	111	97.2973	0.492647	35.5926				chrXVI mapping-253648-T-A	1
uvb_no_3	plate1	chrXVI mapping	290174	SNV	1	A	G		Heterozygous	42	90	46.6667	0.461538	36.7143				chrXVI mapping-290174-A-G	1
uvb_no_3	plate1	chrXVI mapping	343643	SNV	1	G	A		Homozygous	98	98	100	0.463235	33.9592				chrXVI mapping-343643-G-A	1
uvb_no_3	plate1	chrXVI mapping	410398	SNV	1	T	C		Homozygous	63	112	56.25	0.419753	35.4444				chrXVI mapping-410398-T-C	1
uvb_no_3	plate1	chrXVI mapping	411732	SNV	1	T	G		Heterozygous	52	101	51.4851	0.484375	35.5385				chrXVI mapping-411732-T-G	1
uvb_no_3	plate1	chrXVI mapping	417189	SNV	1	T	C		Heterozygous	54	112	48.2143	0.410959	35.8148				chrXVI mapping-417189-T-C	1
uvb_no_3	plate1	chrXVI mapping	445358	SNV	1	G	A		Heterozygous	45	91	49.4505	0.491228	35.3556				chrXVI mapping-445358-G-A	1
uvb_no_3	plate1	chrXVI mapping	450448	SNV	1	A	G		Heterozygous	67	139	48.2014	0.443182	35.1791				chrXVI mapping-450448-A-G	1
uvb_no_3	plate1	chrXVI mapping	457755	SNV	1	A	T		Heterozygous	47	97	48.4536	0.490909	32.4468				chrXVI mapping-457755-A-T	1
uvb_no_3	plate1	chrXVI mapping	460895	SNV	1	G	A		Heterozygous	45	100	45	0.389831	35.6222				chrXVI mapping-460895-G-A	2
uvb_no_3	plate1	chrXVI mapping	474104	SNV	1	G	A		Homozygous	52	93	55.914	0.455882	34.3462				chrXVI mapping-474104-G-A	1
uvb_no_3	plate1	chrXVI mapping	488927	SNV	1	C	A		Heterozygous	52	99	52.5253	0.454545	33.8462				chrXVI mapping-488927-C-A	1
uvb_no_3	plate1	chrXVI mapping	529651	SNV	1	G	A		Heterozygous	43	95	45.2632	0.5	36.1163				chrXVI mapping-529651-G-A	1
uvb_no_3	plate1	chrXVI mapping	603377	SNV	1	A	G		Heterozygous	38	80	47.5	0.382979	36.3684				chrXVI mapping-603377-A-G	1
uvb_no_3	plate1	chrXVI mapping	609083	SNV	1	G	A		Homozygous	57	92	61.9565	0.494118	35.2456				chrXVI mapping-609083-G-A	1
uvb_no_3	plate1	chrXVI mapping	609285	SNV	1	G	A		Homozygous	54	92	58.6957	0.481013	32.7778				chrXVI mapping-609285-G-A	1
uvb_no_3	plate1	chrXVI mapping	615721	SNV	1	T	A		Heterozygous	42	93	45.1613	0.466667	34.9524				chrXVI mapping-615721-T-A	1
uvb_no_3	plate1	chrXVI mapping	619421	SNV	1	C	T		Heterozygous	43	85	50.5882	0.457627	35				chrXVI mapping-619421-C-T	1
uvb_no_3	plate1	chrXVI mapping	620092	SNV	1	C	T		Homozygous	53	94	56.383	0.470588	36.283				chrXVI mapping-620092-C-T	1
uvb_no_3	plate1	chrXVI mapping	629862	SNV	1	C	T		Heterozygous	45	93	48.3871	0.45614	33.6222				chrXVI mapping-629862-C-T	1
uvb_no_3	plate1	chrXVI mapping	632762	SNV	1	T	C		Heterozygous	38	73	52.0548	0.5	36.0526				chrXVI mapping-632762-T-C	1
uvb_no_3	plate1	chrXVI mapping	645589	SNV	1	C	T		Homozygous	40	74	54.0541	0.347826	33.9				chrXVI mapping-645589-C-T	1
uvb_no_3	plate1	chrXVI mapping	646298	SNV	1	A	G		Heterozygous	39	86	45.3488	0.384615	34.7436				chrXVI mapping-646298-A-G	1
uvb_no_3	plate1	chrXVI mapping	746887	SNV	1	A	G		Heterozygous	45	87	51.7241	0.396552	35.5778				chrXVI mapping-746887-A-G	1
uvb_no_3	plate1	chrXVI mapping	761115	SNV	1	T	C		Heterozygous	51	103	49.5146	0.424658	35.7843				chrXVI mapping-761115-T-C	1
uvb_no_3	plate1	chrXVI mapping	784269	SNV	1	G	A		Heterozygous	46	102	45.098	0.47619	33.9565				chrXVI mapping-784269-G-A	1
uvb_no_3	plate1	chrXVI mapping	786506	SNV	1	C	T		Heterozygous	48	96	50	0.45	32.7917				chrXVI mapping-786506-C-T	1
uvb_no_3	plate1	chrXVI mapping	812786	SNV	1	A	T		Homozygous	52	93	55.914	0.457143	35.8462				chrXVI mapping-812786-A-T	1
uvb_no_3	plate1	chrXVI mapping	819589	SNV	1	C	T		Heterozygous	52	108	48.1481	0.463768	33.8462				chrXVI mapping-819589-C-T	1
uvb_no_3	plate1	chrXVI mapping	860457	Deletion	1	T	-		Heterozygous	57	114	50	0.438356	33.9474				chrXVI mapping-860457-T--	1
uvb_no_3	plate1	chrXVI mapping	880185	SNV	1	T	C		Heterozygous	53	101	52.4752	0.444444	32.9623				chrXVI mapping-880185-T-C	1
uvb_no_3	plate1	chrXVI mapping	924485	SNV	1	G	A		Heterozygous	49	107	45.7944	0.383333	36.4694				chrXVI mapping-924485-G-A	1
uvb_no_3	plate1	chrXVI mapping	935190	SNV	1	C	T		Heterozygous	50	95	52.6316	0.444444	33.52				chrXVI mapping-935190-C-T	1
uvb_no_4	plate1	chrI mapping	696	SNV	1	C	T		Heterozygous	46	95	48.4211	0.467742	33.2174				chrI mapping-696-C-T	1
uvb_no_4	plate1	chrI mapping	3741	SNV	1	G	A		Heterozygous	51	101	50.495	0.485294	35.2745				chrI mapping-3741-G-A	1
uvb_no_4	plate1	chrI mapping	6428	SNV	1	T	C		Heterozygous	45	88	51.1364	0.491228	36.1556				chrI mapping-6428-T-C	1
uvb_no_4	plate1	chrI mapping	14900	SNV	1	A	G		Heterozygous	64	125	51.2	0.487179	35.4375				chrI mapping-14900-A-G	1
uvb_no_4	plate1	chrI mapping	25565	SNV	1	C	T		Homozygous	12	22	54.5455	0.142857	32.6667				chrI mapping-25565-C-T	1
uvb_no_4	plate1	chrI mapping	44272	SNV	1	T	C		Homozygous	67	111	60.3604	0.440476	34.7313				chrI mapping-44272-T-C	1
uvb_no_4	plate1	chrI mapping	59794	SNV	1	G	A		Homozygous	61	107	57.0093	0.4875	34.7377				chrI mapping-59794-G-A	2
uvb_no_4	plate1	chrI mapping	72915	SNV	1	C	T		Heterozygous	59	118	50	0.481013	35.0339				chrI mapping-72915-C-T	1
uvb_no_4	plate1	chrI mapping	105540	SNV	1	G	A		Heterozygous	54	109	49.5413	0.410256	35.8148				chrI mapping-105540-G-A	1
uvb_no_4	plate1	chrI mapping	166338	SNV	1	C	T		Heterozygous	55	120	45.8333	0.472222	36.3455				chrI mapping-166338-C-T	1
uvb_no_4	plate1	chrI mapping	168651	SNV	1	G	A		Homozygous	70	104	67.3077	0.445783	34.5143				chrI mapping-168651-G-A	1
uvb_no_4	plate1	chrI mapping	193251	SNV	1	C	T		Heterozygous	58	117	49.5726	0.484375	34.1724				chrI mapping-193251-C-T	1
uvb_no_4	plate1	chrI mapping	193812	SNV	1	C	T		Homozygous	68	115	59.1304	0.493671	35.5588				chrI mapping-193812-C-T	1
uvb_no_4	plate1	chrI mapping	220787	MNV	2	AA	TG		Heterozygous	51	108	47.2222	0.484848	34.2673				chrI mapping-220787-AA-TG	1
uvb_no_4	plate1	chrI mapping	221908	SNV	1	A	T		Heterozygous	56	109	51.3761	0.447761	35.8929				chrI mapping-221908-A-T	1
uvb_no_4	plate1	chrII mapping	69	SNV	1	T	C		Homozygous	30	30	100	0.230769	36.1333				chrII mapping-69-T-C	1
uvb_no_4	plate1	chrII mapping	8631	SNV	1	T	C		Homozygous	126	126	100	0.481928	36.3175				chrII mapping-8631-T-C	1
uvb_no_4	plate1	chrII mapping	14001	SNV	1	A	G		Homozygous	57	104	54.8077	0.480519	34.7895				chrII mapping-14001-A-G	1
uvb_no_4	plate1	chrII mapping	22670	SNV	1	A	G		Homozygous	117	118	99.1525	0.5	35.6154				chrII mapping-22670-A-G	1
uvb_no_4	plate1	chrII mapping	30933	SNV	1	C	T		Homozygous	14	25	56	0	36.1429				chrII mapping-30933-C-T	1
uvb_no_4	plate1	chrII mapping	59748	SNV	1	T	C		Heterozygous	69	145	47.5862	0.466667	34.8261				chrII mapping-59748-T-C	1
uvb_no_4	plate1	chrII mapping	66464	SNV	1	G	A		Homozygous	64	114	56.1404	0.493671	32.8125				chrII mapping-66464-G-A	1
uvb_no_4	plate1	chrII mapping	76999	SNV	1	C	T		Heterozygous	51	112	45.5357	0.492308	34.7647				chrII mapping-76999-C-T	1
uvb_no_4	plate1	chrII mapping	88954	SNV	1	G	A		Heterozygous	39	81	48.1481	0.428571	34.0256				chrII mapping-88954-G-A	1
uvb_no_4	plate1	chrII mapping	103006	SNV	1	C	T		Homozygous	57	101	56.4356	0.478261	34.5789				chrII mapping-103006-C-T	1
uvb_no_4	plate1	chrII mapping	103125	SNV	1	C	T		Heterozygous	55	112	49.1071	0.432836	36.1273				chrII mapping-103125-C-T	1
uvb_no_4	plate1	chrII mapping	107024	SNV	1	A	G		Heterozygous	60	129	46.5116	0.46988	35.5333				chrII mapping-107024-A-G	1
uvb_no_4	plate1	chrII mapping	134122	SNV	1	G	A		Heterozygous	52	113	46.0177	0.492754	35.5769				chrII mapping-134122-G-A	1
uvb_no_4	plate1	chrII mapping	136509	SNV	1	C	T		Heterozygous	59	128	46.0938	0.5	35.339				chrII mapping-136509-C-T	1
uvb_no_4	plate1	chrII mapping	146111	SNV	1	C	T		Heterozygous	57	114	50	0.47561	34.3684				chrII mapping-146111-C-T	1
uvb_no_4	plate1	chrII mapping	155119	SNV	1	G	A		Heterozygous	46	99	46.4646	0.421053	35.6522				chrII mapping-155119-G-A	1
uvb_no_4	plate1	chrII mapping	174288	SNV	1	C	T		Homozygous	69	124	55.6452	0.404255	34.6522				chrII mapping-174288-C-T	1
uvb_no_4	plate1	chrII mapping	229790	SNV	1	C	T		Heterozygous	44	90	48.8889	0.481481	33				chrII mapping-229790-C-T	1
uvb_no_4	plate1	chrII mapping	276086	SNV	1	A	G		Heterozygous	56	110	50.9091	0.477612	35.5				chrII mapping-276086-A-G	1
uvb_no_4	plate1	chrII mapping	286717	SNV	1	G	A		Homozygous	55	93	59.1398	0.478261	35.2182				chrII mapping-286717-G-A	1
uvb_no_4	plate1	chrII mapping	292977	SNV	1	G	A		Heterozygous	48	102	47.0588	0.457627	36.25				chrII mapping-292977-G-A	1
uvb_no_4	plate1	chrII mapping	294619	SNV	1	G	A		Heterozygous	44	88	50	0.442308	35				chrII mapping-294619-G-A	1
uvb_no_4	plate1	chrII mapping	329909	SNV	1	G	A		Heterozygous	59	115	51.3043	0.425	35.7458				chrII mapping-329909-G-A	1
uvb_no_4	plate1	chrII mapping	330382	SNV	1	G	A		Homozygous	64	115	55.6522	0.444444	34.0625				chrII mapping-330382-G-A	1
uvb_no_4	plate1	chrII mapping	333186	SNV	1	A	G		Homozygous	57	101	56.4356	0.472222	34.8246				chrII mapping-333186-A-G	1
uvb_no_4	plate1	chrII mapping	394055	SNV	1	C	T		Heterozygous	54	114	47.3684	0.477612	33.963				chrII mapping-394055-C-T	1
uvb_no_4	plate1	chrII mapping	406001	SNV	1	C	T		Heterozygous	55	117	47.0085	0.463768	36.3091				chrII mapping-406001-C-T	1
uvb_no_4	plate1	chrII mapping	407753	SNV	1	C	T		Homozygous	66	108	61.1111	0.467391	35.3333				chrII mapping-407753-C-T	1
uvb_no_4	plate1	chrII mapping	481102	SNV	1	C	T		Heterozygous	56	124	45.1613	0.385714	36.1429				chrII mapping-481102-C-T	1
uvb_no_4	plate1	chrII mapping	492442	SNV	1	G	A		Heterozygous	55	108	50.9259	0.430769	34.9273				chrII mapping-492442-G-A	1
uvb_no_4	plate1	chrII mapping	499308	SNV	1	G	A		Heterozygous	47	96	48.9583	0.419355	36.4894				chrII mapping-499308-G-A	1
uvb_no_4	plate1	chrII mapping	512080	SNV	1	T	C		Heterozygous	61	118	51.6949	0.356164	34.9672				chrII mapping-512080-T-C	1
uvb_no_4	plate1	chrII mapping	518866	SNV	1	A	C		Heterozygous	53	100	53	0.454545	33.8679				chrII mapping-518866-A-C	1
uvb_no_4	plate1	chrII mapping	520540	SNV	1	T	A		Heterozygous	51	107	47.6636	0.430556	34.2941				chrII mapping-520540-T-A	1
uvb_no_4	plate1	chrII mapping	525304	SNV	1	G	A		Heterozygous	50	101	49.505	0.4375	35.2				chrII mapping-525304-G-A	1
uvb_no_4	plate1	chrII mapping	528812	SNV	1	C	T		Heterozygous	69	135	51.1111	0.5	35.5507				chrII mapping-528812-C-T	1
uvb_no_4	plate1	chrII mapping	549168	SNV	1	G	A		Heterozygous	54	102	52.9412	0.478873	35.1481				chrII mapping-549168-G-A	1
uvb_no_4	plate1	chrII mapping	550480	SNV	1	C	T		Homozygous	46	83	55.4217	0.451613	35.6522				chrII mapping-550480-C-T	1
uvb_no_4	plate1	chrII mapping	551746	SNV	1	T	C		Heterozygous	65	138	47.1014	0.420455	34.8769				chrII mapping-551746-T-C	1
uvb_no_4	plate1	chrII mapping	612701	SNV	1	G	A		Homozygous	102	102	100	0.46875	34.8824				chrII mapping-612701-G-A	1
uvb_no_4	plate1	chrII mapping	617910	SNV	1	G	A		Homozygous	108	110	98.1818	0.43609	34.463				chrII mapping-617910-G-A	1
uvb_no_4	plate1	chrII mapping	659180	SNV	1	G	A		Heterozygous	58	127	45.6693	0.466667	33.8966				chrII mapping-659180-G-A	1
uvb_no_4	plate1	chrII mapping	665745	SNV	1	G	A		Homozygous	111	113	98.2301	0.470968	33.8108				chrII mapping-665745-G-A	1
uvb_no_4	plate1	chrII mapping	686512	SNV	1	A	G		Homozygous	101	102	99.0196	0.451128	35.7723				chrII mapping-686512-A-G	1
uvb_no_4	plate1	chrII mapping	719636	SNV	1	A	T		Homozygous	104	104	100	0.460993	36.0385				chrII mapping-719636-A-T	1
uvb_no_4	plate1	chrII mapping	767392	SNV	1	G	A		Homozygous	110	111	99.0991	0.459459	34.4909				chrII mapping-767392-G-A	1
uvb_no_4	plate1	chrII mapping	771986	SNV	1	T	A		Homozygous	106	106	100	0.488372	35.7358				chrII mapping-771986-T-A	1
uvb_no_4	plate1	chrII mapping	782534	Replacement	2	GA	C		Heterozygous	60	128	46.875	0.466667	34.55				chrII mapping-782534-GA-C	1
uvb_no_4	plate1	chrIII mapping	14893	SNV	1	G	A		Heterozygous	63	120	52.5	0.493827	35.6032				chrIII mapping-14893-G-A	1
uvb_no_4	plate1	chrIII mapping	30571	SNV	1	T	C		Homozygous	78	134	58.209	0.478723	35.3077				chrIII mapping-30571-T-C	1
uvb_no_4	plate1	chrIII mapping	72070	SNV	1	C	T		Heterozygous	61	123	49.5935	0.428571	33.918				chrIII mapping-72070-C-T	1
uvb_no_4	plate1	chrIII mapping	80777	SNV	1	T	C		Heterozygous	57	124	45.9677	0.441176	35.7018				chrIII mapping-80777-T-C	1
uvb_no_4	plate1	chrIII mapping	100029	SNV	1	A	G		Heterozygous	57	107	53.271	0.447761	35.7368				chrIII mapping-100029-A-G	1
uvb_no_4	plate1	chrIII mapping	106232	SNV	1	G	A		Homozygous	55	90	61.1111	0.5	34.2364				chrIII mapping-106232-G-A	1
uvb_no_4	plate1	chrIII mapping	119216	SNV	1	C	T		Heterozygous	57	115	49.5652	0.445946	35.9474				chrIII mapping-119216-C-T	1
uvb_no_4	plate1	chrIII mapping	172548	SNV	1	C	T		Homozygous	91	91	100	0.463415	35.1319				chrIII mapping-172548-C-T	1
uvb_no_4	plate1	chrIII mapping	175448	SNV	1	A	G		Heterozygous	48	102	47.0588	0.465517	32.5				chrIII mapping-175448-A-G	1
uvb_no_4	plate1	chrIII mapping	260401	SNV	1	A	G		Heterozygous	56	112	50	0.465753	35.4286				chrIII mapping-260401-A-G	1
uvb_no_4	plate1	chrIII mapping	270869	SNV	1	T	A		Heterozygous	58	120	48.3333	0.435897	34.8276				chrIII mapping-270869-T-A	1
uvb_no_4	plate1	chrIII mapping	275548	SNV	1	C	T		Heterozygous	46	100	46	0.482143	34.2609				chrIII mapping-275548-C-T	1
uvb_no_4	plate1	chrIII mapping	285351	SNV	1	C	G		Heterozygous	62	129	48.062	0.474359	36.8065				chrIII mapping-285351-C-G	1
uvb_no_4	plate1	chrIII mapping	286133	SNV	1	T	C		Heterozygous	57	123	46.3415	0.465753	34.8246				chrIII mapping-286133-T-C	1
uvb_no_4	plate1	chrIII mapping	292180	SNV	1	A	G		Homozygous	66	123	53.6585	0.488372	35.6364				chrIII mapping-292180-A-G	1
uvb_no_4	plate1	chrIII mapping	302663	SNV	1	A	G		Homozygous	64	112	57.1429	0.45977	35.6562				chrIII mapping-302663-A-G	1
uvb_no_4	plate1	chrIII mapping	305241	SNV	1	G	A		Heterozygous	59	122	48.3607	0.445946	34.6271				chrIII mapping-305241-G-A	1
uvb_no_4	plate1	chrIII mapping	312348	SNV	1	T	C		Heterozygous	42	86	48.8372	0.4375	35.8095				chrIII mapping-312348-T-C	1
uvb_no_4	plate1	chrIII mapping	312411	SNV	1	T	C		Heterozygous	46	86	53.4884	0.459016	35.9565				chrIII mapping-312411-T-C	1
uvb_no_4	plate1	chrIV mapping	90189	SNV	1	T	C		Heterozygous	41	91	45.0549	0.471698	35.7805				chrIV mapping-90189-T-C	1
uvb_no_4	plate1	chrIV mapping	97627	SNV	1	A	G		Heterozygous	56	118	47.4576	0.449275	35.4286				chrIV mapping-97627-A-G	1
uvb_no_4	plate1	chrIV mapping	110463	SNV	1	C	T		Heterozygous	64	123	52.0325	0.477778	35.0312				chrIV mapping-110463-C-T	1
uvb_no_4	plate1	chrIV mapping	113311	SNV	1	A	G		Heterozygous	58	116	50	0.478873	35.2759				chrIV mapping-113311-A-G	1
uvb_no_4	plate1	chrIV mapping	120097	SNV	1	A	G		Heterozygous	54	108	50	0.414286	34.6667				chrIV mapping-120097-A-G	1
uvb_no_4	plate1	chrIV mapping	120821	SNV	1	T	C		Heterozygous	54	103	52.4272	0.480519	34.1852				chrIV mapping-120821-T-C	1
uvb_no_4	plate1	chrIV mapping	156241	SNV	1	C	T		Heterozygous	61	122	50	0.467532	34.541				chrIV mapping-156241-C-T	1
uvb_no_4	plate1	chrIV mapping	185328	SNV	1	C	A		Heterozygous	61	111	54.955	0.443038	36.0164				chrIV mapping-185328-C-A	1
uvb_no_4	plate1	chrIV mapping	186132	SNV	1	T	C		Heterozygous	78	150	52	0.457143	35.2051				chrIV mapping-186132-T-C	1
uvb_no_4	plate1	chrIV mapping	187103	MNV	2	CT	TA		Heterozygous	55	118	46.6102	0.371429	35.2727				chrIV mapping-187103-CT-TA	1
uvb_no_4	plate1	chrIV mapping	194658	MNV	2	GT	AA		Heterozygous	65	136	47.7941	0.47561	35.5538				chrIV mapping-194658-GT-AA	1
uvb_no_4	plate1	chrIV mapping	194964	SNV	1	G	A		Heterozygous	49	104	47.1154	0.46875	36.2245				chrIV mapping-194964-G-A	1
uvb_no_4	plate1	chrIV mapping	200655	SNV	1	C	T		Heterozygous	55	105	52.381	0.464789	35.9091				chrIV mapping-200655-C-T	1
uvb_no_4	plate1	chrIV mapping	203671	SNV	1	C	T		Heterozygous	63	122	51.6393	0.481481	35.0317				chrIV mapping-203671-C-T	1
uvb_no_4	plate1	chrIV mapping	255936	SNV	1	T	A		Homozygous	52	85	61.1765	0.492754	35.1154				chrIV mapping-255936-T-A	1
uvb_no_4	plate1	chrIV mapping	270003	SNV	1	T	C		Heterozygous	53	110	48.1818	0.446154	36.0566				chrIV mapping-270003-T-C	1
uvb_no_4	plate1	chrIV mapping	276678	SNV	1	C	T		Heterozygous	66	124	53.2258	0.486842	35.6364				chrIV mapping-276678-C-T	1
uvb_no_4	plate1	chrIV mapping	278558	SNV	1	C	T		Heterozygous	66	124	53.2258	0.47191	35.1212				chrIV mapping-278558-C-T	1
uvb_no_4	plate1	chrIV mapping	327516	SNV	1	C	T		Heterozygous	63	118	53.3898	0.381579	35.0317				chrIV mapping-327516-C-T	1
uvb_no_4	plate1	chrIV mapping	330630	SNV	1	A	G		Homozygous	69	119	57.9832	0.488636	33.6957				chrIV mapping-330630-A-G	1
uvb_no_4	plate1	chrIV mapping	382408	SNV	1	A	G		Heterozygous	59	111	53.1532	0.434783	35.7458				chrIV mapping-382408-A-G	1
uvb_no_4	plate1	chrIV mapping	383896	SNV	1	G	A		Homozygous	65	118	55.0847	0.404762	35.0308				chrIV mapping-383896-G-A	1
uvb_no_4	plate1	chrIV mapping	385168	SNV	1	G	A		Heterozygous	56	105	53.3333	0.447368	35				chrIV mapping-385168-G-A	2
uvb_no_4	plate1	chrIV mapping	403064	MNV	2	GT	AA		Heterozygous	50	107	46.729	0.5	34.22				chrIV mapping-403064-GT-AA	1
uvb_no_4	plate1	chrIV mapping	407474	SNV	1	A	G		Heterozygous	58	118	49.1525	0.478873	34.1724				chrIV mapping-407474-A-G	1
uvb_no_4	plate1	chrIV mapping	434082	SNV	1	A	G		Heterozygous	49	108	45.3704	0.47619	33.6939				chrIV mapping-434082-A-G	1
uvb_no_4	plate1	chrIV mapping	451522	SNV	1	G	A		Heterozygous	61	113	53.9823	0.481013	35.9836				chrIV mapping-451522-G-A	1
uvb_no_4	plate1	chrIV mapping	499019	SNV	1	C	A		Homozygous	59	105	56.1905	0.442857	32.8983				chrIV mapping-499019-C-A	1
uvb_no_4	plate1	chrIV mapping	499165	SNV	1	G	A		Homozygous	57	105	54.2857	0.493151	34.614				chrIV mapping-499165-G-A	1
uvb_no_4	plate1	chrIV mapping	553194	SNV	1	T	C		Heterozygous	55	112	49.1071	0.369231	35.3636				chrIV mapping-553194-T-C	1
uvb_no_4	plate1	chrIV mapping	555283	SNV	1	C	T		Heterozygous	53	100	53	0.457143	35.566				chrIV mapping-555283-C-T	1
uvb_no_4	plate1	chrIV mapping	592236	SNV	1	C	T		Heterozygous	51	110	46.3636	0.5	35.5098				chrIV mapping-592236-C-T	1
uvb_no_4	plate1	chrIV mapping	604879	SNV	1	C	T		Heterozygous	55	115	47.8261	0.492958	34.0182				chrIV mapping-604879-C-T	1
uvb_no_4	plate1	chrIV mapping	614770	SNV	1	T	C		Heterozygous	50	95	52.6316	0.435484	35.8				chrIV mapping-614770-T-C	1
uvb_no_4	plate1	chrIV mapping	632035	SNV	1	C	T		Heterozygous	57	119	47.8992	0.414286	36.5789				chrIV mapping-632035-C-T	1
uvb_no_4	plate1	chrIV mapping	652032	SNV	1	T	G		Heterozygous	44	92	47.8261	0.466667	33.5909				chrIV mapping-652032-T-G	1
uvb_no_4	plate1	chrIV mapping	653479	SNV	1	C	T		Heterozygous	46	94	48.9362	0.472727	35.9565				chrIV mapping-653479-C-T	1
uvb_no_4	plate1	chrIV mapping	655348	SNV	1	T	C		Heterozygous	57	116	49.1379	0.464789	34.1228				chrIV mapping-655348-T-C	1
uvb_no_4	plate1	chrIV mapping	655850	SNV	1	G	A		Homozygous	63	114	55.2632	0.479452	35				chrIV mapping-655850-G-A	1
uvb_no_4	plate1	chrIV mapping	657088	SNV	1	G	A		Homozygous	57	103	55.3398	0.459459	35.9474				chrIV mapping-657088-G-A	1
uvb_no_4	plate1	chrIV mapping	685821	SNV	1	C	T		Heterozygous	47	91	51.6484	0.467742	36.4468				chrIV mapping-685821-C-T	1
uvb_no_4	plate1	chrIV mapping	706289	SNV	1	T	A		Homozygous	65	103	63.1068	0.463415	35.6769				chrIV mapping-706289-T-A	1
uvb_no_4	plate1	chrIV mapping	706349	SNV	1	A	G		Heterozygous	63	116	54.3103	0.455696	35.4127				chrIV mapping-706349-A-G	1
uvb_no_4	plate1	chrIV mapping	738305	SNV	1	T	A		Heterozygous	55	102	53.9216	0.424658	33.5455				chrIV mapping-738305-T-A	1
uvb_no_4	plate1	chrIV mapping	757156	SNV	1	C	T		Heterozygous	56	115	48.6957	0.454545	35.8929				chrIV mapping-757156-C-T	1
uvb_no_4	plate1	chrIV mapping	767853	SNV	1	G	A		Heterozygous	55	107	51.4019	0.486486	32.8545				chrIV mapping-767853-G-A	1
uvb_no_4	plate1	chrIV mapping	803318	SNV	1	G	A		Heterozygous	40	80	50	0.48	35.45				chrIV mapping-803318-G-A	1
uvb_no_4	plate1	chrIV mapping	806211	SNV	1	C	T		Heterozygous	64	130	49.2308	0.358974	35.0625				chrIV mapping-806211-C-T	1
uvb_no_4	plate1	chrIV mapping	834564	SNV	1	G	A		Heterozygous	47	101	46.5347	0.474576	34.5745				chrIV mapping-834564-G-A	1
uvb_no_4	plate1	chrIV mapping	853384	SNV	1	G	A		Heterozygous	51	99	51.5152	0.444444	35.7843				chrIV mapping-853384-G-A	1
uvb_no_4	plate1	chrIV mapping	884331	SNV	1	A	T		Heterozygous	62	127	48.8189	0.4875	34.8065				chrIV mapping-884331-A-T	1
uvb_no_4	plate1	chrIV mapping	922642	SNV	1	G	A		Homozygous	76	124	61.2903	0.5	35.8421				chrIV mapping-922642-G-A	1
uvb_no_4	plate1	chrIV mapping	1000999	SNV	1	G	A		Heterozygous	61	133	45.8647	0.47619	35.3934				chrIV mapping-1000999-G-A	1
uvb_no_4	plate1	chrIV mapping	1023935	MNV	2	GA	AT		Heterozygous	52	115	45.2174	0.422535	34.4615				chrIV mapping-1023935-GA-AT	1
uvb_no_4	plate1	chrIV mapping	1051189	SNV	1	G	A		Heterozygous	50	109	45.8716	0.460317	36.28				chrIV mapping-1051189-G-A	1
uvb_no_4	plate1	chrIV mapping	1063767	SNV	1	T	A		Heterozygous	58	120	48.3333	0.379747	35.931				chrIV mapping-1063767-T-A	1
uvb_no_4	plate1	chrIV mapping	1076708	SNV	1	T	G		Heterozygous	54	114	47.3684	0.472222	35.8889				chrIV mapping-1076708-T-G	1
uvb_no_4	plate1	chrIV mapping	1095449	SNV	1	G	A		Heterozygous	49	102	48.0392	0.366667	35.2449				chrIV mapping-1095449-G-A	1
uvb_no_4	plate1	chrIV mapping	1108551	SNV	1	T	C		Homozygous	63	65	96.9231	0.5	34.1429				chrIV mapping-1108551-T-C	1
uvb_no_4	plate1	chrIV mapping	1109689	SNV	1	A	T		Homozygous	51	51	100	0.466667	35.5882				chrIV mapping-1109689-A-T	1
uvb_no_4	plate1	chrIV mapping	1112855	SNV	1	T	A		Homozygous	68	68	100	0.488889	34.7647				chrIV mapping-1112855-T-A	1
uvb_no_4	plate1	chrIV mapping	1141540	SNV	1	C	A		Homozygous	56	56	100	0.478261	35.4643				chrIV mapping-1141540-C-A	1
uvb_no_4	plate1	chrIV mapping	1198590	SNV	1	T	A		Homozygous	48	48	100	0.491228	33.9167				chrIV mapping-1198590-T-A	1
uvb_no_4	plate1	chrIV mapping	1243073	SNV	1	A	G		Heterozygous	59	125	47.2	0.466667	32.9322				chrIV mapping-1243073-A-G	1
uvb_no_4	plate1	chrIV mapping	1247176	SNV	1	C	T		Homozygous	66	117	56.4103	0.471264	34.5455				chrIV mapping-1247176-C-T	1
uvb_no_4	plate1	chrIV mapping	1253627	SNV	1	C	T		Heterozygous	45	83	54.2169	0.482759	35.5778				chrIV mapping-1253627-C-T	1
uvb_no_4	plate1	chrIV mapping	1257654	SNV	1	A	G		Homozygous	79	140	56.4286	0.438776	34.4684				chrIV mapping-1257654-A-G	1
uvb_no_4	plate1	chrIV mapping	1259263	SNV	1	A	T		Heterozygous	58	109	53.211	0.486111	34.4138				chrIV mapping-1259263-A-T	1
uvb_no_4	plate1	chrIV mapping	1267981	SNV	1	T	C		Heterozygous	50	96	52.0833	0.5	34.96				chrIV mapping-1267981-T-C	1
uvb_no_4	plate1	chrIV mapping	1281185	SNV	1	T	C		Heterozygous	50	104	48.0769	0.384615	35.24				chrIV mapping-1281185-T-C	1
uvb_no_4	plate1	chrIV mapping	1311447	SNV	1	T	C		Heterozygous	58	113	51.3274	0.426667	34.3448				chrIV mapping-1311447-T-C	1
uvb_no_4	plate1	chrIV mapping	1313668	SNV	1	C	T		Heterozygous	68	127	53.5433	0.450549	35.8824				chrIV mapping-1313668-C-T	1
uvb_no_4	plate1	chrIV mapping	1322131	SNV	1	A	G		Heterozygous	59	116	50.8621	0.480519	35.2712				chrIV mapping-1322131-A-G	1
uvb_no_4	plate1	chrIV mapping	1323231	SNV	1	C	T		Homozygous	63	113	55.7522	0.4875	35.6032				chrIV mapping-1323231-C-T	1
uvb_no_4	plate1	chrIV mapping	1330184	SNV	1	C	A		Heterozygous	57	120	47.5	0.4625	33.4561				chrIV mapping-1330184-C-A	1
uvb_no_4	plate1	chrIV mapping	1330469	SNV	1	C	T		Heterozygous	66	124	53.2258	0.411765	33.7879				chrIV mapping-1330469-C-T	1
uvb_no_4	plate1	chrIV mapping	1349392	SNV	1	G	A		Heterozygous	58	110	52.7273	0.458333	35.931				chrIV mapping-1349392-G-A	1
uvb_no_4	plate1	chrIV mapping	1358959	SNV	1	G	A		Heterozygous	55	107	51.4019	0.42029	33.5455				chrIV mapping-1358959-G-A	1
uvb_no_4	plate1	chrIV mapping	1385196	SNV	1	C	T		Heterozygous	59	113	52.2124	0.493151	36.1186				chrIV mapping-1385196-C-T	1
uvb_no_4	plate1	chrIV mapping	1406631	SNV	1	T	C		Heterozygous	65	129	50.3876	0.493827	35.6769				chrIV mapping-1406631-T-C	1
uvb_no_4	plate1	chrIV mapping	1447210	SNV	1	T	C		Heterozygous	54	100	54	0.444444	34.8889				chrIV mapping-1447210-T-C	1
uvb_no_4	plate1	chrIV mapping	1449393	SNV	1	A	T		Heterozygous	46	98	46.9388	0.372881	33.3913				chrIV mapping-1449393-A-T	2
uvb_no_4	plate1	chrIV mapping	1458418	SNV	1	A	T		Heterozygous	51	99	51.5152	0.470588	33.549				chrIV mapping-1458418-A-T	1
uvb_no_4	plate1	chrIV mapping	1463864	SNV	1	A	G		Homozygous	71	123	57.7236	0.457447	36.1268				chrIV mapping-1463864-A-G	1
uvb_no_4	plate1	chrIV mapping	1465039	SNV	1	A	C		Heterozygous	55	108	50.9259	0.492754	35.8727				chrIV mapping-1465039-A-C	1
uvb_no_4	plate1	chrIV mapping	1473145	SNV	1	T	C		Heterozygous	56	111	50.4505	0.486486	35.4286				chrIV mapping-1473145-T-C	1
uvb_no_4	plate1	chrIV mapping	1487570	SNV	1	A	G		Homozygous	60	105	57.1429	0.493506	34.9				chrIV mapping-1487570-A-G	1
uvb_no_4	plate1	chrIV mapping	1503262	SNV	1	G	A		Heterozygous	52	115	45.2174	0.484375	34.5769				chrIV mapping-1503262-G-A	1
uvb_no_4	plate1	chrIV mapping	1505195	SNV	1	A	G		Heterozygous	55	108	50.9259	0.472222	35				chrIV mapping-1505195-A-G	2
uvb_no_4	plate1	chrIV mapping	1508312	SNV	1	G	A		Heterozygous	56	113	49.5575	0.445946	36.5714				chrIV mapping-1508312-G-A	1
uvb_no_4	plate1	chrIV mapping	1513043	SNV	1	C	T		Heterozygous	50	103	48.5437	0.484848	35.04				chrIV mapping-1513043-C-T	1
uvb_no_4	plate1	chrIV mapping	1520315	SNV	1	A	G		Heterozygous	39	84	46.4286	0.469388	34.7436				chrIV mapping-1520315-A-G	1
uvb_no_4	plate1	chrIX mapping	21946	SNV	1	A	G		Homozygous	48	50	96	0.354167	35.9583				chrIX mapping-21946-A-G	1
uvb_no_4	plate1	chrIX mapping	51573	SNV	1	T	A		Homozygous	118	120	98.3333	0.5	34.5085				chrIX mapping-51573-T-A	1
uvb_no_4	plate1	chrIX mapping	76064	SNV	1	A	G		Homozygous	104	106	98.1132	0.424	33.4231				chrIX mapping-76064-A-G	1
uvb_no_4	plate1	chrIX mapping	101277	SNV	1	G	A		Homozygous	101	102	99.0196	0.472441	35.7327				chrIX mapping-101277-G-A	2
uvb_no_4	plate1	chrIX mapping	102584	SNV	1	G	A		Homozygous	102	102	100	0.40458	33.6667				chrIX mapping-102584-G-A	1
uvb_no_4	plate1	chrIX mapping	123881	SNV	1	C	T		Heterozygous	62	113	54.8673	0.47561	33.7742				chrIX mapping-123881-C-T	1
uvb_no_4	plate1	chrIX mapping	124281	SNV	1	C	T		Heterozygous	57	110	51.8182	0.439394	34.1228				chrIX mapping-124281-C-T	1
uvb_no_4	plate1	chrIX mapping	149127	SNV	1	A	G		Homozygous	108	109	99.0826	0.474453	34.0741				chrIX mapping-149127-A-G	1
uvb_no_4	plate1	chrIX mapping	163656	SNV	1	G	A		Homozygous	108	109	99.0826	0.468531	33.6481				chrIX mapping-163656-G-A	1
uvb_no_4	plate1	chrIX mapping	168719	SNV	1	A	C		Homozygous	116	116	100	0.454545	35.2586				chrIX mapping-168719-A-C	1
uvb_no_4	plate1	chrIX mapping	170509	SNV	1	G	A		Homozygous	96	96	100	0.442748	35.8542				chrIX mapping-170509-G-A	1
uvb_no_4	plate1	chrIX mapping	317034	SNV	1	T	C		Homozygous	61	100	61	0.44	35.7541				chrIX mapping-317034-T-C	1
uvb_no_4	plate1	chrIX mapping	366857	SNV	1	A	G		Heterozygous	61	130	46.9231	0.47619	36.6066				chrIX mapping-366857-A-G	1
uvb_no_4	plate1	chrIX mapping	386783	SNV	1	C	T		Heterozygous	42	90	46.6667	0.472727	36.4286				chrIX mapping-386783-C-T	1
uvb_no_4	plate1	chrV mapping	55636	SNV	1	A	G		Heterozygous	56	108	51.8519	0.424658	35.2143				chrV mapping-55636-A-G	1
uvb_no_4	plate1	chrV mapping	94028	SNV	1	C	A		Heterozygous	42	91	46.1538	0.416667	36.4286				chrV mapping-94028-C-A	1
uvb_no_4	plate1	chrV mapping	120020	SNV	1	G	A		Heterozygous	56	105	53.3333	0.461538	35.3929				chrV mapping-120020-G-A	1
uvb_no_4	plate1	chrV mapping	232691	SNV	1	C	T		Heterozygous	61	122	50	0.459459	35.9836				chrV mapping-232691-C-T	1
uvb_no_4	plate1	chrV mapping	250315	SNV	1	G	A		Heterozygous	61	126	48.4127	0.458333	35.9508				chrV mapping-250315-G-A	1
uvb_no_4	plate1	chrV mapping	270400	Insertion	1	-	G		Heterozygous	45	100	45	0.433333	35.3111				chrV mapping-270400---G	1
uvb_no_4	plate1	chrV mapping	297541	SNV	1	C	T		Homozygous	66	117	56.4103	0.463415	35.8485				chrV mapping-297541-C-T	1
uvb_no_4	plate1	chrV mapping	307004	SNV	1	C	T		Heterozygous	47	94	50	0.436364	34.8298				chrV mapping-307004-C-T	1
uvb_no_4	plate1	chrV mapping	312135	SNV	1	C	T		Heterozygous	45	92	48.913	0.465517	34.2				chrV mapping-312135-C-T	2
uvb_no_4	plate1	chrV mapping	369702	SNV	1	G	A		Heterozygous	54	105	51.4286	0.470588	34.1852				chrV mapping-369702-G-A	1
uvb_no_4	plate1	chrV mapping	380434	SNV	1	G	A		Heterozygous	71	146	48.6301	0.472527	35.5915				chrV mapping-380434-G-A	1
uvb_no_4	plate1	chrV mapping	384480	SNV	1	G	T		Heterozygous	62	118	52.5424	0.435897	34.7742				chrV mapping-384480-G-T	1
uvb_no_4	plate1	chrV mapping	401154	SNV	1	C	T		Heterozygous	54	116	46.5517	0.468354	35.8519				chrV mapping-401154-C-T	1
uvb_no_4	plate1	chrV mapping	417238	SNV	1	T	C		Heterozygous	58	107	54.2056	0.486111	33.2759				chrV mapping-417238-T-C	1
uvb_no_4	plate1	chrV mapping	418511	SNV	1	A	T		Heterozygous	48	106	45.283	0.47619	34.375				chrV mapping-418511-A-T	2
uvb_no_4	plate1	chrV mapping	451199	SNV	1	G	A		Heterozygous	51	107	47.6636	0.478261	36.4902				chrV mapping-451199-G-A	1
uvb_no_4	plate1	chrV mapping	481545	SNV	1	G	A		Heterozygous	79	154	51.2987	0.5	35.9114				chrV mapping-481545-G-A	1
uvb_no_4	plate1	chrV mapping	507490	SNV	1	T	C		Heterozygous	55	111	49.5495	0.486486	35.9091				chrV mapping-507490-T-C	1
uvb_no_4	plate1	chrV mapping	514561	SNV	1	T	C		Heterozygous	59	123	47.9675	0.426667	35.3051				chrV mapping-514561-T-C	1
uvb_no_4	plate1	chrV mapping	516907	SNV	1	C	T		Heterozygous	57	108	52.7778	0.487179	33.2456				chrV mapping-516907-C-T	1
uvb_no_4	plate1	chrV mapping	519735	SNV	1	C	T		Heterozygous	61	133	45.8647	0.432099	34.1148				chrV mapping-519735-C-T	1
uvb_no_4	plate1	chrV mapping	522327	SNV	1	T	A		Homozygous	59	106	55.6604	0.448718	34.4576				chrV mapping-522327-T-A	1
uvb_no_4	plate1	chrV mapping	524588	SNV	1	C	T		Heterozygous	62	130	47.6923	0.472973	35.5806				chrV mapping-524588-C-T	1
uvb_no_4	plate1	chrV mapping	536205	SNV	1	G	A		Heterozygous	65	123	52.8455	0.452381	36.6308				chrV mapping-536205-G-A	1
uvb_no_4	plate1	chrV mapping	537043	SNV	1	C	T		Heterozygous	49	101	48.5149	0.45	36.5102				chrV mapping-537043-C-T	1
uvb_no_4	plate1	chrV mapping	538117	SNV	1	T	C		Heterozygous	68	127	53.5433	0.458824	35.3529				chrV mapping-538117-T-C	1
uvb_no_4	plate1	chrV mapping	546178	SNV	1	C	T		Heterozygous	60	111	54.0541	0.426829	34.9				chrV mapping-546178-C-T	1
uvb_no_4	plate1	chrVI mapping	4700	SNV	1	A	C		Homozygous	60	75	80	0.443038	35.3333				chrVI mapping-4700-A-C	1
uvb_no_4	plate1	chrVI mapping	4703	Deletion	1	C	-		Homozygous	52	70	74.2857	0.411765	33.3846				chrVI mapping-4703-C--	1
uvb_no_4	plate1	chrVI mapping	20485	SNV	1	A	G		Homozygous	145	145	100	0.478261	34.8345				chrVI mapping-20485-A-G	1
uvb_no_4	plate1	chrVI mapping	34596	SNV	1	G	A		Homozygous	108	115	93.913	0.450704	35.8704				chrVI mapping-34596-G-A	1
uvb_no_4	plate1	chrVI mapping	48010	SNV	1	C	T		Homozygous	119	119	100	0.5	35.6387				chrVI mapping-48010-C-T	1
uvb_no_4	plate1	chrVI mapping	57998	SNV	1	G	A		Homozygous	85	86	98.8372	0.463636	35.5176				chrVI mapping-57998-G-A	1
uvb_no_4	plate1	chrVI mapping	60189	SNV	1	A	T		Heterozygous	57	116	49.1379	0.442857	36.3333				chrVI mapping-60189-A-T	1
uvb_no_4	plate1	chrVI mapping	61510	SNV	1	C	T		Homozygous	111	111	100	0.489209	35.3964				chrVI mapping-61510-C-T	1
uvb_no_4	plate1	chrVI mapping	71351	MNV	2	GT	AG		Homozygous	112	112	100	0.452703	35.4126				chrVI mapping-71351-GT-AG	1
uvb_no_4	plate1	chrVI mapping	73241	SNV	1	C	T		Homozygous	110	112	98.2143	0.496241	36.4364				chrVI mapping-73241-C-T	1
uvb_no_4	plate1	chrVI mapping	74693	MNV	2	AC	TT		Heterozygous	55	113	48.6726	0.459459	34.9273				chrVI mapping-74693-AC-TT	1
uvb_no_4	plate1	chrVI mapping	85456	SNV	1	G	A		Homozygous	72	119	60.5042	0.44	35.0556				chrVI mapping-85456-G-A	1
uvb_no_4	plate1	chrVI mapping	86336	SNV	1	G	A		Homozygous	130	130	100	0.479042	34.7846				chrVI mapping-86336-G-A	2
uvb_no_4	plate1	chrVI mapping	136081	SNV	1	A	G		Heterozygous	54	105	51.4286	0.486111	35.8148				chrVI mapping-136081-A-G	1
uvb_no_4	plate1	chrVI mapping	144053	SNV	1	A	G		Homozygous	72	134	53.7313	0.483146	35.0833				chrVI mapping-144053-A-G	1
uvb_no_4	plate1	chrVI mapping	176519	SNV	1	A	G		Heterozygous	61	118	51.6949	0.486111	35.7541				chrVI mapping-176519-A-G	1
uvb_no_4	plate1	chrVI mapping	185326	SNV	1	C	T		Heterozygous	54	116	46.5517	0.409091	34				chrVI mapping-185326-C-T	1
uvb_no_4	plate1	chrVI mapping	185492	SNV	1	C	T		Heterozygous	57	107	53.271	0.465753	35.4912				chrVI mapping-185492-C-T	1
uvb_no_4	plate1	chrVI mapping	209928	SNV	1	G	A		Homozygous	70	120	58.3333	0.488889	36.0857				chrVI mapping-209928-G-A	1
uvb_no_4	plate1	chrVI mapping	231118	MNV	2	CT	TA		Heterozygous	62	119	52.1008	0.461538	36.2846				chrVI mapping-231118-CT-TA	1
uvb_no_4	plate1	chrVI mapping	234053	SNV	1	C	T		Heterozygous	56	122	45.9016	0.492958	34.2857				chrVI mapping-234053-C-T	1
uvb_no_4	plate1	chrVI mapping	249667	SNV	1	A	G		Heterozygous	59	113	52.2124	0.472973	35.1017				chrVI mapping-249667-A-G	1
uvb_no_4	plate1	chrVI mapping	253386	SNV	1	C	T		Heterozygous	54	117	46.1538	0.492958	36.2963				chrVI mapping-253386-C-T	1
uvb_no_4	plate1	chrVII mapping	1437	SNV	1	A	G		Homozygous	65	117	55.5556	0.419753	35.6154				chrVII mapping-1437-A-G	1
uvb_no_4	plate1	chrVII mapping	15180	SNV	1	T	C		Homozygous	68	123	55.2846	0.463158	36.0882				chrVII mapping-15180-T-C	1
uvb_no_4	plate1	chrVII mapping	46178	SNV	1	C	T		Heterozygous	63	121	52.0661	0.453488	34.9683				chrVII mapping-46178-C-T	1
uvb_no_4	plate1	chrVII mapping	58382	SNV	1	C	T		Homozygous	65	118	55.0847	0.465116	34.2308				chrVII mapping-58382-C-T	1
uvb_no_4	plate1	chrVII mapping	115627	SNV	1	A	G		Heterozygous	50	99	50.5051	0.45	34				chrVII mapping-115627-A-G	1
uvb_no_4	plate1	chrVII mapping	115781	SNV	1	G	A		Homozygous	64	113	56.6372	0.488636	33.3438				chrVII mapping-115781-G-A	1
uvb_no_4	plate1	chrVII mapping	134797	SNV	1	C	T		Heterozygous	61	115	53.0435	0.435897	34.7705				chrVII mapping-134797-C-T	1
uvb_no_4	plate1	chrVII mapping	137690	SNV	1	A	C		Heterozygous	56	117	47.8632	0.5	35.7143				chrVII mapping-137690-A-C	1
uvb_no_4	plate1	chrVII mapping	137754	SNV	1	C	A		Heterozygous	64	119	53.7815	0.37931	36.0312				chrVII mapping-137754-C-A	1
uvb_no_4	plate1	chrVII mapping	146287	SNV	1	G	A		Homozygous	66	118	55.9322	0.488372	35.8485				chrVII mapping-146287-G-A	1
uvb_no_4	plate1	chrVII mapping	188633	SNV	1	T	A		Heterozygous	55	119	46.2185	0.479452	36.3455				chrVII mapping-188633-T-A	1
uvb_no_4	plate1	chrVII mapping	198477	SNV	1	C	T		Heterozygous	54	113	47.7876	0.485294	33.1111				chrVII mapping-198477-C-T	1
uvb_no_4	plate1	chrVII mapping	200256	SNV	1	C	T		Heterozygous	45	97	46.3918	0.375	33.1333				chrVII mapping-200256-C-T	1
uvb_no_4	plate1	chrVII mapping	205503	SNV	1	C	T		Homozygous	56	102	54.902	0.493151	34.4643				chrVII mapping-205503-C-T	1
uvb_no_4	plate1	chrVII mapping	224970	SNV	1	G	A		Heterozygous	52	110	47.2727	0.476923	35.0385				chrVII mapping-224970-G-A	1
uvb_no_4	plate1	chrVII mapping	235919	SNV	1	A	G		Heterozygous	61	114	53.5088	0.494118	35.3934				chrVII mapping-235919-A-G	1
uvb_no_4	plate1	chrVII mapping	251791	SNV	1	C	T		Heterozygous	62	119	52.1008	0.417722	34.7419				chrVII mapping-251791-C-T	1
uvb_no_4	plate1	chrVII mapping	276941	SNV	1	T	C		Heterozygous	55	119	46.2185	0.472222	36.5636				chrVII mapping-276941-T-C	1
uvb_no_4	plate1	chrVII mapping	282409	SNV	1	A	G		Homozygous	57	98	58.1633	0.405797	34.8246				chrVII mapping-282409-A-G	1
uvb_no_4	plate1	chrVII mapping	309959	SNV	1	C	T		Heterozygous	61	117	52.1368	0.466667	33.5246				chrVII mapping-309959-C-T	1
uvb_no_4	plate1	chrVII mapping	311288	SNV	1	C	T		Heterozygous	60	124	48.3871	0.476744	35.3667				chrVII mapping-311288-C-T	1
uvb_no_4	plate1	chrVII mapping	334073	SNV	1	G	A		Heterozygous	57	113	50.4425	0.464789	34.0877				chrVII mapping-334073-G-A	1
uvb_no_4	plate1	chrVII mapping	336823	SNV	1	T	C		Heterozygous	54	102	52.9412	0.453125	36.3333				chrVII mapping-336823-T-C	1
uvb_no_4	plate1	chrVII mapping	344151	SNV	1	T	C		Heterozygous	73	151	48.3444	0.463918	35.6027				chrVII mapping-344151-T-C	1
uvb_no_4	plate1	chrVII mapping	381392	SNV	1	C	T		Heterozygous	59	116	50.8621	0.454545	33.5763				chrVII mapping-381392-C-T	1
uvb_no_4	plate1	chrVII mapping	389517	SNV	1	G	A		Heterozygous	64	132	48.4848	0.46988	35.0625				chrVII mapping-389517-G-A	2
uvb_no_4	plate1	chrVII mapping	390019	SNV	1	C	T		Heterozygous	60	123	48.7805	0.493827	34.5333				chrVII mapping-390019-C-T	1
uvb_no_4	plate1	chrVII mapping	398239	SNV	1	T	C		Heterozygous	64	142	45.0704	0.463415	36.2188				chrVII mapping-398239-T-C	1
uvb_no_4	plate1	chrVII mapping	436345	SNV	1	C	T		Heterozygous	47	103	45.6311	0.491803	34.9149				chrVII mapping-436345-C-T	1
uvb_no_4	plate1	chrVII mapping	443449	SNV	1	G	A		Heterozygous	60	123	48.7805	0.441558	35.7333				chrVII mapping-443449-G-A	1
uvb_no_4	plate1	chrVII mapping	452625	SNV	1	C	T		Heterozygous	43	89	48.3146	0.45283	33.4651				chrVII mapping-452625-C-T	1
uvb_no_4	plate1	chrVII mapping	482128	SNV	1	G	A		Heterozygous	50	110	45.4545	0.412698	35				chrVII mapping-482128-G-A	1
uvb_no_4	plate1	chrVII mapping	511795	SNV	1	T	A		Heterozygous	54	103	52.4272	0.471429	34.9259				chrVII mapping-511795-T-A	1
uvb_no_4	plate1	chrVII mapping	670233	Insertion	1	-	T		Heterozygous	64	132	48.4848	0.464286	32.8438				chrVII mapping-670233---T	1
uvb_no_4	plate1	chrVII mapping	674979	SNV	1	C	T		Heterozygous	56	109	51.3761	0.48	35.6429				chrVII mapping-674979-C-T	1
uvb_no_4	plate1	chrVII mapping	725519	SNV	1	G	A		Heterozygous	54	116	46.5517	0.385714	35.8519				chrVII mapping-725519-G-A	1
uvb_no_4	plate1	chrVII mapping	735200	SNV	1	T	C		Heterozygous	51	102	50	0.455882	36.4902				chrVII mapping-735200-T-C	1
uvb_no_4	plate1	chrVII mapping	739417	SNV	1	G	A		Heterozygous	53	116	45.6897	0.471429	35.3019				chrVII mapping-739417-G-A	1
uvb_no_4	plate1	chrVII mapping	742298	SNV	1	A	T		Heterozygous	43	95	45.2632	0.396226	35.2791				chrVII mapping-742298-A-T	1
uvb_no_4	plate1	chrVII mapping	824443	SNV	1	C	T		Heterozygous	43	88	48.8636	0.5	36.1628				chrVII mapping-824443-C-T	1
uvb_no_4	plate1	chrVII mapping	848155	SNV	1	T	A		Heterozygous	54	118	45.7627	0.450704	34.6296				chrVII mapping-848155-T-A	1
uvb_no_4	plate1	chrVII mapping	916366	SNV	1	C	T		Heterozygous	46	98	46.9388	0.5	35.913				chrVII mapping-916366-C-T	1
uvb_no_4	plate1	chrVII mapping	917848	SNV	1	C	T		Heterozygous	57	109	52.2936	0.481013	34.8596				chrVII mapping-917848-C-T	1
uvb_no_4	plate1	chrVII mapping	959095	SNV	1	G	A		Homozygous	73	130	56.1538	0.365591	36.5068				chrVII mapping-959095-G-A	1
uvb_no_4	plate1	chrVII mapping	965438	SNV	1	G	A		Homozygous	62	110	56.3636	0.4625	35.3871				chrVII mapping-965438-G-A	1
uvb_no_4	plate1	chrVII mapping	968168	SNV	1	G	A		Heterozygous	56	114	49.1228	0.450704	33.8571				chrVII mapping-968168-G-A	1
uvb_no_4	plate1	chrVII mapping	987571	SNV	1	G	A		Heterozygous	52	103	50.4854	0.461538	33.1923				chrVII mapping-987571-G-A	1
uvb_no_4	plate1	chrVII mapping	993671	SNV	1	G	A		Heterozygous	46	99	46.4646	0.403509	36.7391				chrVII mapping-993671-G-A	1
uvb_no_4	plate1	chrVII mapping	995194	SNV	1	T	C		Heterozygous	54	103	52.4272	0.486111	35.1852				chrVII mapping-995194-T-C	1
uvb_no_4	plate1	chrVII mapping	1004090	SNV	1	C	T		Heterozygous	58	113	51.3274	0.493506	34.5862				chrVII mapping-1004090-C-T	1
uvb_no_4	plate1	chrVII mapping	1006109	SNV	1	A	T		Heterozygous	48	99	48.4848	0.471698	35.7083				chrVII mapping-1006109-A-T	1
uvb_no_4	plate1	chrVII mapping	1010655	SNV	1	A	C		Heterozygous	61	133	45.8647	0.488095	36.4098				chrVII mapping-1010655-A-C	1
uvb_no_4	plate1	chrVII mapping	1011044	SNV	1	C	T		Homozygous	51	91	56.044	0.421875	33.2745				chrVII mapping-1011044-C-T	1
uvb_no_4	plate1	chrVII mapping	1011110	SNV	1	C	T		Homozygous	51	94	54.2553	0.485294	35.7451				chrVII mapping-1011110-C-T	1
uvb_no_4	plate1	chrVII mapping	1020959	SNV	1	G	A		Heterozygous	57	110	51.8182	0.5	36.1228				chrVII mapping-1020959-G-A	1
uvb_no_4	plate1	chrVII mapping	1021430	SNV	1	T	A		Heterozygous	65	136	47.7941	0.488372	36.2615				chrVII mapping-1021430-T-A	1
uvb_no_4	plate1	chrVII mapping	1034439	SNV	1	C	T		Heterozygous	58	122	47.541	0.402778	34.2069				chrVII mapping-1034439-C-T	1
uvb_no_4	plate1	chrVII mapping	1037684	SNV	1	T	C		Heterozygous	56	112	50	0.458333	34.75				chrVII mapping-1037684-T-C	1
uvb_no_4	plate1	chrVII mapping	1050037	SNV	1	T	A		Homozygous	65	115	56.5217	0.488889	35.8308				chrVII mapping-1050037-T-A	1
uvb_no_4	plate1	chrVII mapping	1057606	SNV	1	G	A		Heterozygous	66	136	48.5294	0.417722	35.4545				chrVII mapping-1057606-G-A	1
uvb_no_4	plate1	chrVII mapping	1070867	SNV	1	C	T		Homozygous	71	120	59.1667	0.484848	35.2817				chrVII mapping-1070867-C-T	1
uvb_no_4	plate1	chrVII mapping	1076443	SNV	1	C	T		Heterozygous	60	110	54.5455	0.479452	35.7333				chrVII mapping-1076443-C-T	1
uvb_no_4	plate1	chrVIII mapping	1579	SNV	1	A	G		Heterozygous	49	99	49.4949	0.446154	34.6327				chrVIII mapping-1579-A-G	1
uvb_no_4	plate1	chrVIII mapping	5313	SNV	1	T	C		Homozygous	68	117	58.1197	0.494253	35.1471				chrVIII mapping-5313-T-C	1
uvb_no_4	plate1	chrVIII mapping	7014	SNV	1	A	G		Homozygous	69	124	55.6452	0.493976	36.1014				chrVIII mapping-7014-A-G	1
uvb_no_4	plate1	chrVIII mapping	10317	MNV	2	AG	TA		Heterozygous	56	124	45.1613	0.463768	35.0179				chrVIII mapping-10317-AG-TA	1
uvb_no_4	plate1	chrVIII mapping	10504	SNV	1	A	G		Heterozygous	52	97	53.6082	0.434783	36.3077				chrVIII mapping-10504-A-G	1
uvb_no_4	plate1	chrVIII mapping	13333	SNV	1	A	G		Heterozygous	50	109	45.8716	0.46875	33.48				chrVIII mapping-13333-A-G	1
uvb_no_4	plate1	chrVIII mapping	31652	SNV	1	G	A		Heterozygous	49	101	48.5149	0.403509	34.7143				chrVIII mapping-31652-G-A	1
uvb_no_4	plate1	chrVIII mapping	32242	SNV	1	G	A		Heterozygous	57	117	48.7179	0.467532	32.2982				chrVIII mapping-32242-G-A	1
uvb_no_4	plate1	chrVIII mapping	32803	SNV	1	G	A		Heterozygous	56	115	48.6957	0.479452	29.9286				chrVIII mapping-32803-G-A	1
uvb_no_4	plate1	chrVIII mapping	34840	SNV	1	G	A		Homozygous	62	111	55.8559	0.488636	35.6452				chrVIII mapping-34840-G-A	1
uvb_no_4	plate1	chrVIII mapping	35935	SNV	1	G	A		Heterozygous	51	108	47.2222	0.446154	33.2745				chrVIII mapping-35935-G-A	1
uvb_no_4	plate1	chrVIII mapping	37556	SNV	1	G	A		Heterozygous	50	101	49.505	0.5	34.52				chrVIII mapping-37556-G-A	1
uvb_no_4	plate1	chrVIII mapping	38496	SNV	1	G	A		Heterozygous	62	127	48.8189	0.428571	35.6129				chrVIII mapping-38496-G-A	1
uvb_no_4	plate1	chrVIII mapping	57664	SNV	1	C	A		Heterozygous	47	92	51.087	0.457627	34.8723				chrVIII mapping-57664-C-A	1
uvb_no_4	plate1	chrVIII mapping	85013	SNV	1	A	G		Heterozygous	76	139	54.6763	0.481818	35.6579				chrVIII mapping-85013-A-G	1
uvb_no_4	plate1	chrVIII mapping	133772	SNV	1	G	A		Heterozygous	63	125	50.4	0.486842	35.6032				chrVIII mapping-133772-G-A	1
uvb_no_4	plate1	chrVIII mapping	134740	SNV	1	G	A		Heterozygous	63	119	52.9412	0.454545	34.619				chrVIII mapping-134740-G-A	1
uvb_no_4	plate1	chrVIII mapping	153342	SNV	1	C	T		Heterozygous	53	116	45.6897	0.492537	33.1887				chrVIII mapping-153342-C-T	1
uvb_no_4	plate1	chrVIII mapping	186952	SNV	1	G	A		Homozygous	58	102	56.8627	0.447761	35.0345				chrVIII mapping-186952-G-A	1
uvb_no_4	plate1	chrVIII mapping	229479	SNV	1	C	T		Homozygous	65	119	54.6218	0.5	35.4615				chrVIII mapping-229479-C-T	1
uvb_no_4	plate1	chrVIII mapping	270060	SNV	1	G	A		Heterozygous	54	116	46.5517	0.444444	34.1852				chrVIII mapping-270060-G-A	1
uvb_no_4	plate1	chrVIII mapping	286732	SNV	1	G	A		Heterozygous	58	114	50.8772	0.5	35.2759				chrVIII mapping-286732-G-A	1
uvb_no_4	plate1	chrVIII mapping	286863	SNV	1	T	C		Heterozygous	67	127	52.7559	0.39759	35.1194				chrVIII mapping-286863-T-C	1
uvb_no_4	plate1	chrVIII mapping	293789	SNV	1	T	C		Homozygous	62	112	55.3571	0.493976	35.5484				chrVIII mapping-293789-T-C	1
uvb_no_4	plate1	chrVIII mapping	300587	SNV	1	A	G		Heterozygous	47	97	48.4536	0.483333	35.9787				chrVIII mapping-300587-A-G	1
uvb_no_4	plate1	chrVIII mapping	330076	SNV	1	T	C		Homozygous	96	96	100	0.488189	34.5				chrVIII mapping-330076-T-C	1
uvb_no_4	plate1	chrVIII mapping	331142	SNV	1	T	C		Heterozygous	61	113	53.9823	0.476744	34.541				chrVIII mapping-331142-T-C	1
uvb_no_4	plate1	chrVIII mapping	346116	SNV	1	C	T		Heterozygous	52	110	47.2727	0.5	34.5769				chrVIII mapping-346116-C-T	1
uvb_no_4	plate1	chrVIII mapping	347554	SNV	1	T	C		Heterozygous	58	114	50.8772	0.432432	35.6552				chrVIII mapping-347554-T-C	1
uvb_no_4	plate1	chrVIII mapping	355920	SNV	1	C	A		Heterozygous	47	100	47	0.466667	34.3191				chrVIII mapping-355920-C-A	1
uvb_no_4	plate1	chrVIII mapping	358557	SNV	1	G	A		Homozygous	124	124	100	0.496774	34.2419				chrVIII mapping-358557-G-A	1
uvb_no_4	plate1	chrVIII mapping	359216	SNV	1	A	G		Homozygous	103	104	99.0385	0.432624	35.1359				chrVIII mapping-359216-A-G	1
uvb_no_4	plate1	chrVIII mapping	389762	SNV	1	A	G		Homozygous	121	122	99.1803	0.482993	34.7025				chrVIII mapping-389762-A-G	1
uvb_no_4	plate1	chrVIII mapping	407441	Insertion	1	-	C		Homozygous	88	95	92.6316	0.5	36.5682				chrVIII mapping-407441---C	1
uvb_no_4	plate1	chrVIII mapping	408633	SNV	1	T	G		Homozygous	99	100	99	0.451613	35.6061				chrVIII mapping-408633-T-G	1
uvb_no_4	plate1	chrVIII mapping	409448	SNV	1	T	C		Homozygous	126	126	100	0.497041	35.6984				chrVIII mapping-409448-T-C	1
uvb_no_4	plate1	chrVIII mapping	414937	SNV	1	G	A		Heterozygous	49	104	47.1154	0.483333	34.6735				chrVIII mapping-414937-G-A	1
uvb_no_4	plate1	chrVIII mapping	417952	SNV	1	T	C		Homozygous	121	121	100	0.496933	35.3471				chrVIII mapping-417952-T-C	1
uvb_no_4	plate1	chrVIII mapping	420473	SNV	1	G	A		Homozygous	116	121	95.8678	0.466216	35.6034				chrVIII mapping-420473-G-A	1
uvb_no_4	plate1	chrVIII mapping	477285	SNV	1	G	A		Heterozygous	57	108	52.7778	0.47561	36.3684				chrVIII mapping-477285-G-A	1
uvb_no_4	plate1	chrVIII mapping	480789	SNV	1	T	C		Homozygous	97	99	97.9798	0.480315	35.3093				chrVIII mapping-480789-T-C	1
uvb_no_4	plate1	chrVIII mapping	482696	SNV	1	G	A		Heterozygous	52	103	50.4854	0.460317	35.1154				chrVIII mapping-482696-G-A	1
uvb_no_4	plate1	chrVIII mapping	509826	SNV	1	T	C		Homozygous	104	107	97.1963	0.489362	35.8077				chrVIII mapping-509826-T-C	1
uvb_no_4	plate1	chrVIII mapping	517199	SNV	1	A	G		Homozygous	93	94	98.9362	0.492063	35.6452				chrVIII mapping-517199-A-G	1
uvb_no_4	plate1	chrVIII mapping	555560	SNV	1	A	T		Homozygous	113	113	100	0.457143	32.7345				chrVIII mapping-555560-A-T	1
uvb_no_4	plate1	chrVIII mapping	556291	SNV	1	G	A		Homozygous	58	100	58	0.486111	32.8621				chrVIII mapping-556291-G-A	1
uvb_no_4	plate1	chrX mapping	27709	SNV	1	A	G		Homozygous	57	95	60	0.394737	35.2807				chrX mapping-27709-A-G	1
uvb_no_4	plate1	chrX mapping	41432	SNV	1	A	G		Heterozygous	58	120	48.3333	0.442857	35.6897				chrX mapping-41432-A-G	1
uvb_no_4	plate1	chrX mapping	43556	SNV	1	G	A		Heterozygous	45	97	46.3918	0.483333	36.2				chrX mapping-43556-G-A	1
uvb_no_4	plate1	chrX mapping	44729	SNV	1	G	A		Heterozygous	63	122	51.6393	0.454545	33.2222				chrX mapping-44729-G-A	1
uvb_no_4	plate1	chrX mapping	57766	SNV	1	T	A		Homozygous	80	121	66.1157	0.470588	36.375				chrX mapping-57766-T-A	1
uvb_no_4	plate1	chrX mapping	61196	SNV	1	C	T		Homozygous	57	98	58.1633	0.453333	35.2105				chrX mapping-61196-C-T	1
uvb_no_4	plate1	chrX mapping	170868	SNV	1	A	G		Homozygous	63	110	57.2727	0.493976	34.8095				chrX mapping-170868-A-G	1
uvb_no_4	plate1	chrX mapping	198476	SNV	1	C	T		Homozygous	31	56	55.3571	0.444444	34.5484				chrX mapping-198476-C-T	1
uvb_no_4	plate1	chrX mapping	210214	SNV	1	G	A		Heterozygous	59	121	48.7603	0.445946	35.3051				chrX mapping-210214-G-A	1
uvb_no_4	plate1	chrX mapping	214848	SNV	1	G	A		Heterozygous	63	132	47.7273	0.397436	34.7778				chrX mapping-214848-G-A	1
uvb_no_4	plate1	chrX mapping	215260	SNV	1	A	T		Heterozygous	47	95	49.4737	0.492063	34.8723				chrX mapping-215260-A-T	1
uvb_no_4	plate1	chrX mapping	217272	SNV	1	G	A		Heterozygous	66	125	52.8	0.425	36.2727				chrX mapping-217272-G-A	1
uvb_no_4	plate1	chrX mapping	230382	SNV	1	G	A		Heterozygous	57	104	54.8077	0.492537	33.8772				chrX mapping-230382-G-A	1
uvb_no_4	plate1	chrX mapping	231033	SNV	1	G	A		Heterozygous	50	104	48.0769	0.46875	35.72				chrX mapping-231033-G-A	1
uvb_no_4	plate1	chrX mapping	242575	SNV	1	C	T		Homozygous	64	116	55.1724	0.466667	35.0312				chrX mapping-242575-C-T	1
[truncated: 28,741 more rows]

## Sheet: Replicate2
Sample	ID	Mapping	Reference Position	Type	Length	Reference	Allele	Linkage	Zygosity	Count	Coverage	Frequency	Forward/reverse balance	Average quality	Identifier	Recurrence
uvb_Both_487_1	Both_487_1	chrI mapping	754	SNV	1	A	T		Heterozygous	68	133	51.1278	0.47619	34.3824	chrI mapping-754-A-T	1
uvb_Both_487_1	Both_487_1	chrII mapping	6342	SNV	1	A	G		Homozygous	23	33	69.697	0.425	35.8696	chrII mapping-6342-A-G	1
uvb_Both_487_1	Both_487_1	chrII mapping	389872	SNV	1	A	T		Heterozygous	47	99	47.4747	0.402778	35.6809	chrII mapping-389872-A-T	1
uvb_Both_487_1	Both_487_1	chrII mapping	531266	SNV	1	A	G		Heterozygous	46	93	49.4624	0.4875	36.2174	chrII mapping-531266-A-G	1
uvb_Both_487_1	Both_487_1	chrII mapping	531381	SNV	1	A	G		Heterozygous	43	94	45.7447	0.478873	36.1163	chrII mapping-531381-A-G	1
uvb_Both_487_1	Both_487_1	chrII mapping	660353	SNV	1	G	A		Heterozygous	57	110	51.8182	0.47561	35.4912	chrII mapping-660353-G-A	1
uvb_Both_487_1	Both_487_1	chrIII mapping	294676	SNV	1	C	T		Heterozygous	50	111	45.045	0.494118	35.76	chrIII mapping-294676-C-T	1
uvb_Both_487_1	Both_487_1	chrIV mapping	356943	SNV	1	A	T		Heterozygous	62	127	48.8189	0.46789	36.8065	chrIV mapping-356943-A-T	1
uvb_Both_487_1	Both_487_1	chrIV mapping	831605	SNV	1	A	G		Heterozygous	52	115	45.2174	0.493976	36.2692	chrIV mapping-831605-A-G	1
uvb_Both_487_1	Both_487_1	chrIX mapping	210685	SNV	1	T	C		Heterozygous	50	107	46.729	0.416667	37	chrIX mapping-210685-T-C	1
uvb_Both_487_1	Both_487_1	chrIX mapping	333003	SNV	1	T	A		Homozygous	52	92	56.5217	0.431818	36.5385	chrIX mapping-333003-T-A	1
uvb_Both_487_1	Both_487_1	chrVI mapping	173194	SNV	1	A	T		Heterozygous	46	92	50	0.478261	36.4783	chrVI mapping-173194-A-T	1
uvb_Both_487_1	Both_487_1	chrVII mapping	77106	SNV	1	A	T		Heterozygous	50	103	48.5437	0.466667	36.52	chrVII mapping-77106-A-T	1
uvb_Both_487_1	Both_487_1	chrVII mapping	129587	SNV	1	A	T		Heterozygous	43	86	50	0.486111	36.4419	chrVII mapping-129587-A-T	1
uvb_Both_487_1	Both_487_1	chrVII mapping	476961	SNV	1	A	G		Heterozygous	46	88	52.2727	0.43662	36.7391	chrVII mapping-476961-A-G	1
uvb_Both_487_1	Both_487_1	chrVII mapping	873516	SNV	1	G	A		Homozygous	59	103	57.2816	0.489362	34.2542	chrVII mapping-873516-G-A	1
uvb_Both_487_1	Both_487_1	chrVII mapping	1029450	SNV	1	C	T		Heterozygous	53	112	47.3214	0.447059	36.5472	chrVII mapping-1029450-C-T	1
uvb_Both_487_1	Both_487_1	chrVIII mapping	181426	Deletion	1	T	-		Heterozygous	40	86	46.5116	0.454545	35.4	chrVIII mapping-181426-T--	1
uvb_Both_487_1	Both_487_1	chrX mapping	270355	SNV	1	C	A		Heterozygous	52	107	48.5981	0.472527	32.8462	chrX mapping-270355-C-A	1
uvb_Both_487_1	Both_487_1	chrXI mapping	235131	SNV	1	C	A		Heterozygous	50	95	52.6316	0.445783	36.52	chrXI mapping-235131-C-A	1
uvb_Both_487_1	Both_487_1	chrXII mapping	26255	SNV	1	A	T		Heterozygous	46	85	54.1176	0.45679	35.913	chrXII mapping-26255-A-T	1
uvb_Both_487_1	Both_487_1	chrXII mapping	981641	SNV	1	G	A		Homozygous	35	59	59.322	0.416667	37	chrXII mapping-981641-G-A	1
uvb_Both_487_1	Both_487_1	chrXIV mapping	234322	SNV	1	G	T		Heterozygous	68	129	52.7132	0.481818	36.8235	chrXIV mapping-234322-G-T	1
uvb_Both_487_1	Both_487_1	chrXIV mapping	533158	MNV	2	AC	CT		Heterozygous	59	108	54.6296	0.449438	35.7797	chrXIV mapping-533158-AC-CT	1
uvb_Both_487_1	Both_487_1	chrXV mapping	410550	SNV	1	A	T		Homozygous	54	98	55.102	0.455556	36.3333	chrXV mapping-410550-A-T	1
uvb_Both_487_1	Both_487_1	chrXV mapping	1014748	SNV	1	A	G		Heterozygous	53	105	50.4762	0.482759	35.3396	chrXV mapping-1014748-A-G	1
uvb_Both_487_1	Both_487_1	chrXV mapping	1045096	SNV	1	A	T		Heterozygous	51	97	52.5773	0.493671	35.5098	chrXV mapping-1045096-A-T	1
uvb_Both_487_2	Both_487_2	chrII mapping	5202	SNV	1	G	T		Heterozygous	5	11	45.4545	0	11	chrII mapping-5202-G-T	2
uvb_Both_487_2	Both_487_2	chrII mapping	76307	SNV	1	G	A		Heterozygous	27	60	45	0.44186	36.5556	chrII mapping-76307-G-A	1
uvb_Both_487_2	Both_487_2	chrII mapping	204216	SNV	1	A	T		Heterozygous	35	73	47.9452	0.470588	36.6571	chrII mapping-204216-A-T	1
uvb_Both_487_2	Both_487_2	chrII mapping	596390	SNV	1	T	G		Heterozygous	24	46	52.1739	0.5	37	chrII mapping-596390-T-G	1
uvb_Both_487_2	Both_487_2	chrIV mapping	71757	SNV	1	T	A		Homozygous	49	78	62.8205	0.460526	34.4694	chrIV mapping-71757-T-A	1
uvb_Both_487_2	Both_487_2	chrIV mapping	1504092	SNV	1	G	A		Homozygous	69	69	100	0.478992	35.1739	chrIV mapping-1504092-G-A	1
uvb_Both_487_2	Both_487_2	chrIX mapping	58661	SNV	1	T	A		Homozygous	98	98	100	0.481707	35.8776	chrIX mapping-58661-T-A	1
uvb_Both_487_2	Both_487_2	chrIX mapping	95205	SNV	1	T	A		Homozygous	88	88	100	0.470149	36.7273	chrIX mapping-95205-T-A	1
uvb_Both_487_2	Both_487_2	chrV mapping	98776	SNV	1	A	T		Homozygous	36	64	56.25	0.490909	34.8889	chrV mapping-98776-A-T	1
uvb_Both_487_2	Both_487_2	chrV mapping	324159	SNV	1	A	T		Heterozygous	50	92	54.3478	0.479452	36.52	chrV mapping-324159-A-T	1
uvb_Both_487_2	Both_487_2	chrV mapping	326204	SNV	1	T	A		Heterozygous	38	74	51.3514	0.454545	34.6842	chrV mapping-326204-T-A	1
uvb_Both_487_2	Both_487_2	chrV mapping	570128	SNV	1	T	A		Heterozygous	25	54	46.2963	0.487179	35.56	chrV mapping-570128-T-A	1
uvb_Both_487_2	Both_487_2	chrVI mapping	24238	SNV	1	C	T		Heterozygous	37	70	52.8571	0.5	34.6216	chrVI mapping-24238-C-T	1
uvb_Both_487_2	Both_487_2	chrXI mapping	29	Insertion	1	-	C		Homozygous	10	10	100	0.411765	37	chrXI mapping-29---C	1
uvb_Both_487_2	Both_487_2	chrXI mapping	35	Deletion	1	A	-		Homozygous	12	13	92.3077	0.454545	36	chrXI mapping-35-A--	1
uvb_Both_487_2	Both_487_2	chrXI mapping	39	SNV	1	C	A		Homozygous	13	13	100	0.458333	34.0769	chrXI mapping-39-C-A	1
uvb_Both_487_2	Both_487_2	chrXI mapping	318652	SNV	1	A	T		Heterozygous	39	71	54.9296	0.5	36.6923	chrXI mapping-318652-A-T	1
uvb_Both_487_2	Both_487_2	chrXII mapping	357901	SNV	1	T	A		Homozygous	40	69	57.971	0.461538	36.05	chrXII mapping-357901-T-A	1
uvb_Both_487_2	Both_487_2	chrXII mapping	446177	SNV	1	T	A		Heterozygous	22	45	48.8889	0.5	35.8182	chrXII mapping-446177-T-A	1
uvb_Both_487_2	Both_487_2	chrXII mapping	814393	MNV	2	CA	TT		Homozygous	54	55	98.1818	0.468085	33.0038	chrXII mapping-814393-CA-TT	1
uvb_Both_487_2	Both_487_2	chrXIII mapping	644560	SNV	1	A	T		Homozygous	51	52	98.0769	0.5	35.7843	chrXIII mapping-644560-A-T	1
uvb_Both_487_2	Both_487_2	chrXIV mapping	43148	Replacement	2	AT	G		Heterozygous	28	60	46.6667	0.422222	34.5273	chrXIV mapping-43148-AT-G	1
uvb_Both_487_2	Both_487_2	chrXIV mapping	233471	SNV	1	C	G		Homozygous	50	81	61.7284	0.487805	35.76	chrXIV mapping-233471-C-G	1
uvb_Both_487_2	Both_487_2	chrXIV mapping	257888	SNV	1	C	T		Heterozygous	47	90	52.2222	0.486486	36.234	chrXIV mapping-257888-C-T	1
uvb_Both_487_2	Both_487_2	chrXV mapping	440246	SNV	1	T	A		Heterozygous	33	66	50	0.480769	37	chrXV mapping-440246-T-A	1
uvb_Both_487_2	Both_487_2	chrXV mapping	781140	SNV	1	A	T		Heterozygous	44	89	49.4382	0.428571	35.2727	chrXV mapping-781140-A-T	1
uvb_Both_487_2	Both_487_2	chrXVI mapping	445817	SNV	1	A	G		Homozygous	56	92	60.8696	0.494382	35.9286	chrXVI mapping-445817-A-G	1
uvb_Both_487_2	Both_487_2	chrXVI mapping	520792	SNV	1	A	C		Homozygous	81	81	100	0.491935	36.0617	chrXVI mapping-520792-A-C	1
uvb_Both_487_3	Both_487_3	chrI mapping	73302	SNV	1	A	G		Heterozygous	40	79	50.6329	0.478261	34.8	chrI mapping-73302-A-G	1
uvb_Both_487_3	Both_487_3	chrII mapping	280749	SNV	1	T	A		Heterozygous	48	95	50.5263	0.4625	37	chrII mapping-280749-T-A	1
uvb_Both_487_3	Both_487_3	chrII mapping	543848	SNV	1	T	A		Heterozygous	33	63	52.381	0.428571	35.9091	chrII mapping-543848-T-A	1
uvb_Both_487_3	Both_487_3	chrII mapping	608436	SNV	1	T	C		Heterozygous	25	55	45.4545	0.463415	36.52	chrII mapping-608436-T-C	1
uvb_Both_487_3	Both_487_3	chrIII mapping	1341	SNV	1	A	T		Homozygous	48	78	61.5385	0.455696	36.5	chrIII mapping-1341-A-T	1
uvb_Both_487_3	Both_487_3	chrIV mapping	220582	SNV	1	T	A		Homozygous	34	57	59.6491	0.47541	36.6471	chrIV mapping-220582-T-A	1
uvb_Both_487_3	Both_487_3	chrIV mapping	620891	SNV	1	T	C		Heterozygous	30	56	53.5714	0.490909	35.2667	chrIV mapping-620891-T-C	1
uvb_Both_487_3	Both_487_3	chrIV mapping	752034	SNV	1	T	C		Heterozygous	47	97	48.4536	0.432432	36.234	chrIV mapping-752034-T-C	1
uvb_Both_487_3	Both_487_3	chrIV mapping	986971	SNV	1	T	C		Homozygous	10	18	55.5556	0	35.8	chrIV mapping-986971-T-C	1
uvb_Both_487_3	Both_487_3	chrVII mapping	223481	MNV	2	TG	AA		Homozygous	33	55	60	0.473684	36.6364	chrVII mapping-223481-TG-AA	1
uvb_Both_487_3	Both_487_3	chrVII mapping	327500	SNV	1	T	C		Heterozygous	27	54	50	0.478261	35.6667	chrVII mapping-327500-T-C	1
uvb_Both_487_3	Both_487_3	chrVII mapping	916156	SNV	1	A	T		Homozygous	41	64	64.0625	0.47619	35.5366	chrVII mapping-916156-A-T	1
uvb_Both_487_3	Both_487_3	chrVII mapping	1061093	SNV	1	A	T		Heterozygous	33	64	51.5625	0.5	35.9091	chrVII mapping-1061093-A-T	1
uvb_Both_487_3	Both_487_3	chrVII mapping	1076269	SNV	1	A	G		Heterozygous	34	68	50	0.468085	35.8824	chrVII mapping-1076269-A-G	1
uvb_Both_487_3	Both_487_3	chrVIII mapping	165518	SNV	1	A	T		Heterozygous	33	63	52.381	0.5	35.9091	chrVIII mapping-165518-A-T	1
uvb_Both_487_3	Both_487_3	chrVIII mapping	346987	SNV	1	T	C		Homozygous	35	54	64.8148	0.465517	36.3143	chrVIII mapping-346987-T-C	1
uvb_Both_487_3	Both_487_3	chrX mapping	58403	SNV	1	T	A		Heterozygous	39	79	49.3671	0.47541	36.0769	chrX mapping-58403-T-A	1
uvb_Both_487_3	Both_487_3	chrX mapping	372336	SNV	1	G	A		Heterozygous	26	55	47.2727	0.47619	37	chrX mapping-372336-G-A	1
uvb_Both_487_3	Both_487_3	chrXI mapping	266370	SNV	1	A	T		Heterozygous	36	71	50.7042	0.460317	35.6111	chrXI mapping-266370-A-T	1
uvb_Both_487_3	Both_487_3	chrXI mapping	319201	SNV	1	A	T		Homozygous	31	56	55.3571	0.482143	37	chrXI mapping-319201-A-T	1
uvb_Both_487_3	Both_487_3	chrXI mapping	429695	SNV	1	T	C		Homozygous	50	81	61.7284	0.480519	36.52	chrXI mapping-429695-T-C	1
uvb_Both_487_3	Both_487_3	chrXI mapping	662150	SNV	1	T	A		Heterozygous	34	72	47.2222	0.47541	36.2941	chrXI mapping-662150-T-A	1
uvb_Both_487_3	Both_487_3	chrXII mapping	267413	MNV	2	TC	GA		Heterozygous	36	77	46.7532	0.47541	36.6389	chrXII mapping-267413-TC-GA	1
uvb_Both_487_3	Both_487_3	chrXII mapping	503465	SNV	1	C	T		Heterozygous	35	66	53.0303	0.483333	34.6	chrXII mapping-503465-C-T	1
uvb_Both_487_3	Both_487_3	chrXII mapping	1004165	SNV	1	A	T		Heterozygous	55	102	53.9216	0.472527	35.6545	chrXII mapping-1004165-A-T	1
uvb_Both_487_3	Both_487_3	chrXIII mapping	698326	SNV	1	G	A		Heterozygous	33	63	52.381	0.442308	36.2727	chrXIII mapping-698326-G-A	1
uvb_Both_487_3	Both_487_3	chrXIII mapping	832580	MNV	2	AC	GT		Homozygous	32	56	57.1429	0.428571	36.25	chrXIII mapping-832580-AC-GT	1
uvb_Both_487_3	Both_487_3	chrXIII mapping	922500	SNV	1	T	A		Homozygous	42	74	56.7568	0.459459	36.7143	chrXIII mapping-922500-T-A	1
uvb_Both_487_3	Both_487_3	chrXIV mapping	167384	SNV	1	A	G		Heterozygous	32	69	46.3768	0.4375	36.625	chrXIV mapping-167384-A-G	1
uvb_Both_487_3	Both_487_3	chrXIV mapping	317076	SNV	1	G	A		Heterozygous	32	64	50	0.482143	35.0625	chrXIV mapping-317076-G-A	1
uvb_Both_487_3	Both_487_3	chrXIV mapping	370320	SNV	1	T	A		Heterozygous	27	57	47.3684	0.404762	36.1111	chrXIV mapping-370320-T-A	1
uvb_Both_487_3	Both_487_3	chrXIV mapping	376361	SNV	1	C	T		Heterozygous	32	65	49.2308	0.45614	35.8125	chrXIV mapping-376361-C-T	1
uvb_Both_487_3	Both_487_3	chrXIV mapping	427387	SNV	1	T	A		Heterozygous	27	50	54	0.4	36.1111	chrXIV mapping-427387-T-A	1
uvb_Both_487_3	Both_487_3	chrXIV mapping	717793	SNV	1	C	A		Heterozygous	39	83	46.988	0.42623	36.0769	chrXIV mapping-717793-C-A	1
uvb_Both_487_3	Both_487_3	chrXV mapping	835621	SNV	1	T	A		Heterozygous	32	64	50	0.482143	36.625	chrXV mapping-835621-T-A	1
uvb_Both_487_3	Both_487_3	chrXVI mapping	429434	SNV	1	T	A		Homozygous	68	68	100	0.470085	33.2353	chrXVI mapping-429434-T-A	1
uvb_Both_487_3	Both_487_3	chrXVI mapping	553483	SNV	1	A	C		Homozygous	45	75	60	0.486486	36.7333	chrXVI mapping-553483-A-C	1
uvb_Both_487_3	Both_487_3	chrXVI mapping	895821	SNV	1	A	T		Homozygous	80	80	100	0.485507	36.25	chrXVI mapping-895821-A-T	1
uvb_Both_487_4	Both_487_4	chrIV mapping	398572	MNV	2	AC	TT		Homozygous	59	106	55.6604	0.435294	36.0508	chrIV mapping-398572-AC-TT	1
uvb_Both_487_4	Both_487_4	chrIV mapping	864507	SNV	1	A	C		Heterozygous	38	77	49.3506	0.482143	35.3158	chrIV mapping-864507-A-C	1
uvb_Both_487_4	Both_487_4	chrIV mapping	1122226	MNV	2	TG	CA		Heterozygous	54	116	46.5517	0.493333	35.7037	chrIV mapping-1122226-TG-CA	1
uvb_Both_487_4	Both_487_4	chrIV mapping	1497341	SNV	1	T	A		Heterozygous	56	115	48.6957	0.493827	35	chrIV mapping-1497341-T-A	1
uvb_Both_487_4	Both_487_4	chrIX mapping	135415	SNV	1	A	T		Homozygous	41	71	57.7465	0.5	33.3415	chrIX mapping-135415-A-T	1
uvb_Both_487_4	Both_487_4	chrIX mapping	152638	SNV	1	G	T		Heterozygous	42	90	46.6667	0.463768	34.619	chrIX mapping-152638-G-T	1
uvb_Both_487_4	Both_487_4	chrIX mapping	275060	MNV	2	GT	AG		Heterozygous	39	76	51.3158	0.45614	36.3846	chrIX mapping-275060-GT-AG	1
uvb_Both_487_4	Both_487_4	chrV mapping	252676	SNV	1	A	T		Heterozygous	59	123	47.9675	0.445783	35.9492	chrV mapping-252676-A-T	1
uvb_Both_487_4	Both_487_4	chrV mapping	306108	SNV	1	T	C		Heterozygous	48	96	50	0.492537	34.875	chrV mapping-306108-T-C	1
uvb_Both_487_4	Both_487_4	chrV mapping	436592	MNV	2	GT	AA		Heterozygous	55	104	52.8846	0.447368	35.5273	chrV mapping-436592-GT-AA	1
uvb_Both_487_4	Both_487_4	chrVI mapping	241820	SNV	1	G	A		Heterozygous	58	114	50.8772	0.432099	37	chrVI mapping-241820-G-A	1
uvb_Both_487_4	Both_487_4	chrVII mapping	287387	SNV	1	G	T		Homozygous	68	109	62.3853	0.494949	35.2059	chrVII mapping-287387-G-T	1
uvb_Both_487_4	Both_487_4	chrVII mapping	307506	SNV	1	C	T		Homozygous	63	111	56.7568	0.474747	36.8095	chrVII mapping-307506-C-T	1
uvb_Both_487_4	Both_487_4	chrVII mapping	409155	SNV	1	T	G		Homozygous	59	99	59.596	0.482759	34.5932	chrVII mapping-409155-T-G	1
uvb_Both_487_4	Both_487_4	chrVII mapping	435128	SNV	1	A	T		Heterozygous	45	85	52.9412	0.470588	36.4667	chrVII mapping-435128-A-T	1
uvb_Both_487_4	Both_487_4	chrVII mapping	672734	SNV	1	T	C		Homozygous	52	91	57.1429	0.453333	36.5385	chrVII mapping-672734-T-C	1
uvb_Both_487_4	Both_487_4	chrVII mapping	1039245	SNV	1	G	T		Heterozygous	69	132	52.2727	0.495413	35.9275	chrVII mapping-1039245-G-T	1
uvb_Both_487_4	Both_487_4	chrVIII mapping	374831	SNV	1	A	G		Heterozygous	46	97	47.4227	0.449275	36.4783	chrVIII mapping-374831-A-G	1
uvb_Both_487_4	Both_487_4	chrXI mapping	54798	SNV	1	A	T		Homozygous	73	126	57.9365	0.483607	36.3151	chrXI mapping-54798-A-T	1
uvb_Both_487_4	Both_487_4	chrXI mapping	95763	SNV	1	C	T		Homozygous	58	101	57.4257	0.493671	36.5862	chrXI mapping-95763-C-T	1
uvb_Both_487_4	Both_487_4	chrXI mapping	279246	SNV	1	A	T		Heterozygous	45	83	54.2169	0.433333	36.2	chrXI mapping-279246-A-T	1
uvb_Both_487_4	Both_487_4	chrXII mapping	37742	SNV	1	T	C		Heterozygous	63	119	52.9412	0.479167	35.8254	chrXII mapping-37742-T-C	1
uvb_Both_487_4	Both_487_4	chrXII mapping	264552	SNV	1	A	T		Heterozygous	50	103	48.5437	0.486842	36.04	chrXII mapping-264552-A-T	1
uvb_Both_487_4	Both_487_4	chrXII mapping	334338	SNV	1	C	T		Heterozygous	44	89	49.4382	0.424242	35.3636	chrXII mapping-334338-C-T	1
uvb_Both_487_4	Both_487_4	chrXII mapping	623410	SNV	1	G	A		Heterozygous	51	104	49.0385	0.455696	35.3137	chrXII mapping-623410-G-A	1
uvb_Both_487_4	Both_487_4	chrXII mapping	672586	Deletion	1	T	-		Heterozygous	52	101	51.4851	0.493827	35.8077	chrXII mapping-672586-T--	1
uvb_Both_487_4	Both_487_4	chrXII mapping	716432	SNV	1	C	T		Homozygous	55	94	58.5106	0.414634	36.7818	chrXII mapping-716432-C-T	1
uvb_Both_487_4	Both_487_4	chrXII mapping	886833	SNV	1	C	T		Homozygous	44	81	54.321	0.45	36.4545	chrXII mapping-886833-C-T	1
uvb_Both_487_4	Both_487_4	chrXIII mapping	359378	SNV	1	C	T		Heterozygous	15	32	46.875	0.0625	37	chrXIII mapping-359378-C-T	1
uvb_Both_487_4	Both_487_4	chrXIII mapping	359381	SNV	1	T	G		Heterozygous	15	31	48.3871	0.0625	37	chrXIII mapping-359381-T-G	1
uvb_Both_487_4	Both_487_4	chrXIII mapping	359384	SNV	1	G	A		Heterozygous	15	31	48.3871	0	37	chrXIII mapping-359384-G-A	1
uvb_Both_487_4	Both_487_4	chrXIII mapping	359388	SNV	1	G	A		Heterozygous	14	26	53.8462	0	37	chrXIII mapping-359388-G-A	1
uvb_Both_487_4	Both_487_4	chrXIII mapping	359405	SNV	1	A	G		Heterozygous	11	22	50	0	34.6364	chrXIII mapping-359405-A-G	1
uvb_Both_487_4	Both_487_4	chrXIII mapping	359408	SNV	1	A	G		Heterozygous	11	20	55	0	37	chrXIII mapping-359408-A-G	1
uvb_Both_487_4	Both_487_4	chrXIII mapping	822625	SNV	1	A	T		Heterozygous	29	63	46.0317	0.0967742	21.6897	chrXIII mapping-822625-A-T	1
uvb_Both_487_4	Both_487_4	chrXIII mapping	868179	SNV	1	A	T		Heterozygous	48	96	50	0.463415	36.75	chrXIII mapping-868179-A-T	1
uvb_Both_487_4	Both_487_4	chrXV mapping	860513	MNV	2	GT	AA		Heterozygous	41	79	51.8987	0.491803	36.7037	chrXV mapping-860513-GT-AA	1
uvb_Both_487_4	Both_487_4	chrXVI mapping	405143	SNV	1	T	C		Heterozygous	47	98	47.9592	0.486111	35.383	chrXVI mapping-405143-T-C	1
uvb_Both_487_4	Both_487_4	chrXVI mapping	457892	SNV	1	A	G		Heterozygous	54	100	54	0.486842	36.7778	chrXVI mapping-457892-A-G	1
uvb_Both_487_5	Both_487_5	chrI mapping	3342	SNV	1	A	G		Heterozygous	56	120	46.6667	0.494253	34.7143	chrI mapping-3342-A-G	2
uvb_Both_487_5	Both_487_5	chrII mapping	605261	SNV	1	A	G		Heterozygous	41	91	45.0549	0.474576	37	chrII mapping-605261-A-G	1
uvb_Both_487_5	Both_487_5	chrIII mapping	8163	SNV	1	G	A		Heterozygous	36	68	52.9412	0.38	35.2778	chrIII mapping-8163-G-A	1
uvb_Both_487_5	Both_487_5	chrIII mapping	296102	SNV	1	T	A		Heterozygous	75	148	50.6757	0.457944	35.5067	chrIII mapping-296102-T-A	1
uvb_Both_487_5	Both_487_5	chrIII mapping	301897	SNV	1	T	A		Heterozygous	52	105	49.5238	0.460526	36.0769	chrIII mapping-301897-T-A	1
uvb_Both_487_5	Both_487_5	chrIII mapping	316113	SNV	1	G	A		Heterozygous	46	100	46	0.493333	36.2174	chrIII mapping-316113-G-A	1
uvb_Both_487_5	Both_487_5	chrIV mapping	157149	SNV	1	T	C		Heterozygous	68	129	52.7132	0.485437	36.4412	chrIV mapping-157149-T-C	1
uvb_Both_487_5	Both_487_5	chrIV mapping	357654	SNV	1	T	A		Heterozygous	54	109	49.5413	0.478261	35.8519	chrIV mapping-357654-T-A	1
uvb_Both_487_5	Both_487_5	chrIV mapping	1192149	SNV	1	T	A		Heterozygous	30	65	46.1538	0.471698	37	chrIV mapping-1192149-T-A	1
uvb_Both_487_5	Both_487_5	chrV mapping	61980	SNV	1	A	G		Homozygous	64	111	57.6577	0.49505	36.25	chrV mapping-61980-A-G	1
uvb_Both_487_5	Both_487_5	chrVI mapping	171724	SNV	1	C	G		Heterozygous	63	121	52.0661	0.444444	35.7937	chrVI mapping-171724-C-G	1
uvb_Both_487_5	Both_487_5	chrVII mapping	8	Insertion	1	-	A		Homozygous	17	27	62.963	0.291667	37	chrVII mapping-8---A	1
uvb_Both_487_5	Both_487_5	chrVII mapping	11	SNV	1	A	C		Homozygous	18	30	60	0.28	37	chrVII mapping-11-A-C	1
uvb_Both_487_5	Both_487_5	chrVII mapping	705222	SNV	1	A	T		Homozygous	72	121	59.5041	0.480392	35.6111	chrVII mapping-705222-A-T	1
uvb_Both_487_5	Both_487_5	chrVII mapping	861723	SNV	1	G	A		Heterozygous	52	96	54.1667	0.479452	35.6154	chrVII mapping-861723-G-A	1
uvb_Both_487_5	Both_487_5	chrVIII mapping	364082	SNV	1	T	A		Heterozygous	47	94	50	0.470588	36.4468	chrVIII mapping-364082-T-A	1
uvb_Both_487_5	Both_487_5	chrX mapping	116749	SNV	1	A	T		Heterozygous	53	101	52.4752	0.492958	36.3208	chrX mapping-116749-A-T	1
uvb_Both_487_5	Both_487_5	chrXI mapping	154224	Deletion	1	A	-		Heterozygous	52	103	50.4854	0.444444	35.5385	chrXI mapping-154224-A--	1
uvb_Both_487_5	Both_487_5	chrXI mapping	253731	SNV	1	G	A		Heterozygous	49	101	48.5149	0.5	34.9184	chrXI mapping-253731-G-A	1
uvb_Both_487_5	Both_487_5	chrXII mapping	188866	SNV	1	T	A		Heterozygous	55	102	53.9216	0.459459	35.6545	chrXII mapping-188866-T-A	1
uvb_Both_487_5	Both_487_5	chrXV mapping	428160	SNV	1	G	A		Heterozygous	48	95	50.5263	0.472973	36.75	chrXV mapping-428160-G-A	1
uvb_Both_487_5	Both_487_5	chrXV mapping	572784	SNV	1	C	A		Heterozygous	53	100	53	0.455882	37	chrXV mapping-572784-C-A	1
uvb_Both_487_5	Both_487_5	chrXV mapping	748538	SNV	1	T	A		Homozygous	73	125	58.4	0.429907	34.726	chrXV mapping-748538-T-A	1
uvb_Both_487_5	Both_487_5	chrXV mapping	1077899	SNV	1	C	T		Heterozygous	45	96	46.875	0.390625	35	chrXV mapping-1077899-C-T	1
uvb_Both_487_5	Both_487_5	chrXVI mapping	154523	SNV	1	T	A		Heterozygous	50	93	53.7634	0.461538	34.44	chrXVI mapping-154523-T-A	1
uvb_Both_487_5	Both_487_5	chrXVI mapping	436004	SNV	1	T	C		Heterozygous	39	86	45.3488	0.482759	36.0769	chrXVI mapping-436004-T-C	2
uvb_Both_487_6	Both_487_6	chrII mapping	744759	SNV	1	G	A		Homozygous	51	92	55.4348	0.415584	36.5294	chrII mapping-744759-G-A	1
uvb_Both_487_6	Both_487_6	chrIII mapping	286303	SNV	1	C	T		Heterozygous	44	86	51.1628	0.477612	37	chrIII mapping-286303-C-T	1
uvb_Both_487_6	Both_487_6	chrIV mapping	218547	SNV	1	A	T		Heterozygous	30	65	46.1538	0.465116	37	chrIV mapping-218547-A-T	1
uvb_Both_487_6	Both_487_6	chrIV mapping	479198	SNV	1	T	A		Heterozygous	44	82	53.6585	0.492308	35.5909	chrIV mapping-479198-T-A	1
uvb_Both_487_6	Both_487_6	chrIV mapping	975238	SNV	1	G	A		Homozygous	39	69	56.5217	0.484848	35.6667	chrIV mapping-975238-G-A	1
uvb_Both_487_6	Both_487_6	chrIV mapping	1329804	SNV	1	G	A		Heterozygous	27	54	50	0.421053	35.1481	chrIV mapping-1329804-G-A	1
uvb_Both_487_6	Both_487_6	chrIX mapping	231302	SNV	1	A	G		Homozygous	54	98	55.102	0.488636	36.5556	chrIX mapping-231302-A-G	1
uvb_Both_487_6	Both_487_6	chrV mapping	59731	SNV	1	C	A		Heterozygous	37	76	48.6842	0.482143	35.3784	chrV mapping-59731-C-A	1
uvb_Both_487_6	Both_487_6	chrV mapping	335590	SNV	1	A	C		Heterozygous	30	65	46.1538	0.479167	36.2	chrV mapping-335590-A-C	1
uvb_Both_487_6	Both_487_6	chrV mapping	428066	SNV	1	G	A		Heterozygous	39	75	52	0.4375	35.4615	chrV mapping-428066-G-A	1
uvb_Both_487_6	Both_487_6	chrV mapping	560086	SNV	1	A	C		Heterozygous	39	72	54.1667	0.492308	34.6923	chrV mapping-560086-A-C	1
uvb_Both_487_6	Both_487_6	chrVII mapping	4985	SNV	1	A	T		Heterozygous	35	70	50	0.490909	35.6286	chrVII mapping-4985-A-T	1
uvb_Both_487_6	Both_487_6	chrVII mapping	764103	SNV	1	T	A		Heterozygous	36	66	54.5455	0.326923	37	chrVII mapping-764103-T-A	1
uvb_Both_487_6	Both_487_6	chrVIII mapping	442192	SNV	1	T	C		Heterozygous	37	75	49.3333	0.48	34.9459	chrVIII mapping-442192-T-C	1
uvb_Both_487_6	Both_487_6	chrX mapping	67992	SNV	1	T	A		Heterozygous	33	71	46.4789	0.5	34.697	chrX mapping-67992-T-A	1
uvb_Both_487_6	Both_487_6	chrX mapping	290907	SNV	1	G	A		Heterozygous	57	106	53.7736	0.472527	35.8772	chrX mapping-290907-G-A	1
uvb_Both_487_6	Both_487_6	chrX mapping	498463	SNV	1	C	T		Heterozygous	35	75	46.6667	0.5	35.6286	chrX mapping-498463-C-T	1
uvb_Both_487_6	Both_487_6	chrX mapping	711545	SNV	1	T	G		Heterozygous	47	88	53.4091	0.492537	35.1702	chrX mapping-711545-T-G	1
uvb_Both_487_6	Both_487_6	chrXI mapping	205081	SNV	1	G	A		Heterozygous	40	79	50.6329	0.5	35.45	chrXI mapping-205081-G-A	1
uvb_Both_487_6	Both_487_6	chrXI mapping	230283	SNV	1	A	T		Homozygous	40	61	65.5738	0.491228	34.85	chrXI mapping-230283-A-T	1
uvb_Both_487_6	Both_487_6	chrXI mapping	387426	SNV	1	C	T		Heterozygous	40	82	48.7805	0.492537	36.4	chrXI mapping-387426-C-T	1
uvb_Both_487_6	Both_487_6	chrXI mapping	624980	SNV	1	T	C		Heterozygous	44	87	50.5747	0.440678	35.8636	chrXI mapping-624980-T-C	1
uvb_Both_487_6	Both_487_6	chrXII mapping	936424	SNV	1	A	G		Heterozygous	40	84	47.619	0.467742	36.35	chrXII mapping-936424-A-G	1
uvb_Both_487_6	Both_487_6	chrXIII mapping	272614	SNV	1	A	T		Homozygous	57	92	61.9565	0.314286	36.5789	chrXIII mapping-272614-A-T	1
uvb_Both_487_6	Both_487_6	chrXIV mapping	430869	SNV	1	C	T		Heterozygous	37	75	49.3333	0.481481	36.6757	chrXIV mapping-430869-C-T	1
uvb_Both_487_6	Both_487_6	chrXV mapping	50	SNV	1	A	C		Heterozygous	19	42	45.2381	0.208333	36.3684	chrXV mapping-50-A-C	1
uvb_Both_487_6	Both_487_6	chrXV mapping	157156	MNV	2	GG	AA		Heterozygous	40	88	45.4545	0.436364	35.1	chrXV mapping-157156-GG-AA	1
uvb_Both_487_6	Both_487_6	chrXV mapping	679183	SNV	1	T	C		Heterozygous	35	74	47.2973	0.480769	36.6571	chrXV mapping-679183-T-C	1
uvb_Both_487_6	Both_487_6	chrXVI mapping	408084	SNV	1	T	A		Homozygous	39	70	55.7143	0.446429	36.6923	chrXVI mapping-408084-T-A	1
uvb_Both_487_6	Both_487_6	chrXVI mapping	555981	SNV	1	T	C		Heterozygous	50	98	51.0204	0.472222	35.52	chrXVI mapping-555981-T-C	1
uvb_Both_487_6	Both_487_6	chrXVI mapping	563451	SNV	1	G	A		Heterozygous	38	76	50	0.483871	35.0526	chrXVI mapping-563451-G-A	1
uvb_Both_487_6	Both_487_6	chrXVI mapping	602625	SNV	1	T	A		Homozygous	46	81	56.7901	0.422535	35.3478	chrXVI mapping-602625-T-A	1
uvb_Both_487_6	Both_487_6	chrXVI mapping	725766	SNV	1	G	T		Heterozygous	48	104	46.1538	0.4	36.5	chrXVI mapping-725766-G-T	1
uvb_Both_487_6	Both_487_6	chrXVI mapping	789335	SNV	1	C	T		Heterozygous	50	97	51.5464	0.408451	35.76	chrXVI mapping-789335-C-T	1
uvb_Both_487_7	Both_487_7	chrII mapping	159568	SNV	1	G	A		Heterozygous	33	67	49.2537	0.488889	37	chrII mapping-159568-G-A	1
uvb_Both_487_7	Both_487_7	chrII mapping	191362	SNV	1	G	A		Heterozygous	24	47	51.0638	0.441176	36	chrII mapping-191362-G-A	1
uvb_Both_487_7	Both_487_7	chrII mapping	399636	MNV	2	GT	AA		Heterozygous	49	96	51.0417	0.493333	34.2653	chrII mapping-399636-GT-AA	1
uvb_Both_487_7	Both_487_7	chrII mapping	399641	SNV	1	T	A		Heterozygous	48	96	50	0.493151	34.4167	chrII mapping-399641-T-A	1
uvb_Both_487_7	Both_487_7	chrII mapping	399643	Insertion	1	-	A		Heterozygous	46	95	48.4211	0.5	35.9565	chrII mapping-399643---A	1
uvb_Both_487_7	Both_487_7	chrII mapping	512232	SNV	1	T	G		Heterozygous	44	93	47.3118	0.477612	35.2727	chrII mapping-512232-T-G	1
uvb_Both_487_7	Both_487_7	chrIV mapping	128782	SNV	1	A	T		Heterozygous	42	93	45.1613	0.478261	34.9524	chrIV mapping-128782-A-T	1
uvb_Both_487_7	Both_487_7	chrIV mapping	272057	SNV	1	G	T		Homozygous	35	62	56.4516	0.482759	35.5143	chrIV mapping-272057-G-T	1
uvb_Both_487_7	Both_487_7	chrIV mapping	665883	SNV	1	A	G		Heterozygous	34	73	46.5753	0.482143	36.6471	chrIV mapping-665883-A-G	1
uvb_Both_487_7	Both_487_7	chrV mapping	388830	SNV	1	G	A		Heterozygous	45	85	52.9412	0.447368	34.2	chrV mapping-388830-G-A	1
uvb_Both_487_7	Both_487_7	chrV mapping	389832	SNV	1	A	G		Homozygous	43	74	58.1081	0.432432	37	chrV mapping-389832-A-G	1
uvb_Both_487_7	Both_487_7	chrVII mapping	464324	SNV	1	C	T		Homozygous	43	73	58.9041	0.461538	35.5581	chrVII mapping-464324-C-T	1
uvb_Both_487_7	Both_487_7	chrVII mapping	759339	SNV	1	A	T		Heterozygous	33	73	45.2055	0.45283	36.6364	chrVII mapping-759339-A-T	1
uvb_Both_487_7	Both_487_7	chrVII mapping	806833	SNV	1	G	A		Homozygous	39	61	63.9344	0.491803	36.3333	chrVII mapping-806833-G-A	1
uvb_Both_487_7	Both_487_7	chrVIII mapping	6297	SNV	1	G	A		Heterozygous	26	54	48.1481	0.46875	32.5385	chrVIII mapping-6297-G-A	1
uvb_Both_487_7	Both_487_7	chrVIII mapping	11380	SNV	1	A	T		Heterozygous	46	94	48.9362	0.479452	35.8696	chrVIII mapping-11380-A-T	1
uvb_Both_487_7	Both_487_7	chrX mapping	165187	SNV	1	A	G		Heterozygous	52	95	54.7368	0.488372	36.3077	chrX mapping-165187-A-G	1
uvb_Both_487_7	Both_487_7	chrX mapping	520759	SNV	1	T	G		Homozygous	39	68	57.3529	0.412698	36.3846	chrX mapping-520759-T-G	1
uvb_Both_487_7	Both_487_7	chrX mapping	524796	SNV	1	T	A		Heterozygous	47	102	46.0784	0.486486	34.3191	chrX mapping-524796-T-A	1
uvb_Both_487_7	Both_487_7	chrX mapping	674934	SNV	1	T	A		Heterozygous	54	99	54.5455	0.477273	36.7778	chrX mapping-674934-T-A	1
uvb_Both_487_7	Both_487_7	chrXI mapping	11733	SNV	1	T	C		Heterozygous	49	97	50.5155	0.457143	35.6939	chrXI mapping-11733-T-C	1
uvb_Both_487_7	Both_487_7	chrXI mapping	316418	SNV	1	T	A		Heterozygous	33	67	49.2537	0.490909	36.6364	chrXI mapping-316418-T-A	1
uvb_Both_487_7	Both_487_7	chrXII mapping	383926	SNV	1	T	G		Homozygous	44	72	61.1111	0.484375	35.5909	chrXII mapping-383926-T-G	1
uvb_Both_487_7	Both_487_7	chrXII mapping	688758	SNV	1	G	T		Heterozygous	35	68	51.4706	0.464286	35.2286	chrXII mapping-688758-G-T	1
uvb_Both_487_7	Both_487_7	chrXII mapping	688760	SNV	1	A	T		Heterozygous	35	68	51.4706	0.464286	37	chrXII mapping-688760-A-T	1
uvb_Both_487_7	Both_487_7	chrXII mapping	818700	SNV	1	A	T		Heterozygous	37	82	45.122	0.483871	36.6757	chrXII mapping-818700-A-T	1
uvb_Both_487_7	Both_487_7	chrXII mapping	959070	SNV	1	C	T		Heterozygous	47	90	52.2222	0.479452	33.8085	chrXII mapping-959070-C-T	1
uvb_Both_487_7	Both_487_7	chrXIII mapping	119568	MNV	2	GT	AA		Heterozygous	43	84	51.1905	0.472222	36.1395	chrXIII mapping-119568-GT-AA	1
uvb_Both_487_7	Both_487_7	chrXIV mapping	40652	SNV	1	C	T		Heterozygous	39	80	48.75	0.446154	35.7179	chrXIV mapping-40652-C-T	1
uvb_Both_487_7	Both_487_7	chrXIV mapping	414407	SNV	1	A	C		Heterozygous	30	65	46.1538	0.480769	36.6	chrXIV mapping-414407-A-C	1
uvb_Both_487_7	Both_487_7	chrXIV mapping	572756	SNV	1	T	A		Homozygous	39	42	92.8571	0.431034	34.7436	chrXIV mapping-572756-T-A	1
uvb_Both_487_7	Both_487_7	chrXIV mapping	655244	SNV	1	A	G		Heterozygous	29	57	50.8772	0.47619	36.5862	chrXIV mapping-655244-A-G	1
uvb_Both_487_7	Both_487_7	chrXV mapping	450028	SNV	1	C	T		Heterozygous	32	69	46.3768	0.489796	36.1875	chrXV mapping-450028-C-T	1
uvb_Both_487_7	Both_487_7	chrXV mapping	884388	SNV	1	A	T		Heterozygous	49	90	54.4444	0.493827	36.7551	chrXV mapping-884388-A-T	1
uvb_Both_487_7	Both_487_7	chrXVI mapping	423016	SNV	1	T	A		Heterozygous	53	108	49.0741	0.482353	36.5472	chrXVI mapping-423016-T-A	1
uvb_Both_487_7	Both_487_7	chrXVI mapping	725364	SNV	1	A	T		Homozygous	49	87	56.3218	0.459459	35.4898	chrXVI mapping-725364-A-T	1
uvb_Both_487_8	Both_487_8	chrI mapping	139263	MNV	2	TT	CC		Heterozygous	32	63	50.7937	0.454545	34.8095	chrI mapping-139263-TT-CC	1
uvb_Both_487_8	Both_487_8	chrII mapping	137644	SNV	1	T	A		Heterozygous	39	79	49.3671	0.47619	34.1282	chrII mapping-137644-T-A	1
uvb_Both_487_8	Both_487_8	chrII mapping	139799	SNV	1	C	A		Homozygous	28	48	58.3333	0.468085	30.5714	chrII mapping-139799-C-A	1
uvb_Both_487_8	Both_487_8	chrII mapping	207914	SNV	1	C	A		Heterozygous	32	66	48.4848	0.491228	36.1875	chrII mapping-207914-C-A	1
uvb_Both_487_8	Both_487_8	chrII mapping	208934	SNV	1	C	T		Heterozygous	32	63	50.7937	0.45283	36.625	chrII mapping-208934-C-T	1
uvb_Both_487_8	Both_487_8	chrIII mapping	12069	SNV	1	T	A		Heterozygous	6	12	50	0	37	chrIII mapping-12069-T-A	1
uvb_Both_487_8	Both_487_8	chrIV mapping	21626	SNV	1	A	T		Heterozygous	40	73	54.7945	0.457143	36.7	chrIV mapping-21626-A-T	1
uvb_Both_487_8	Both_487_8	chrIV mapping	694222	SNV	1	G	A		Heterozygous	31	58	53.4483	0.5	36.1613	chrIV mapping-694222-G-A	1
uvb_Both_487_8	Both_487_8	chrIV mapping	1083760	SNV	1	A	G		Heterozygous	33	71	46.4789	0.490566	35.8485	chrIV mapping-1083760-A-G	1
uvb_Both_487_8	Both_487_8	chrIV mapping	1464673	SNV	1	T	A		Homozygous	38	66	57.5758	0.492308	35.7368	chrIV mapping-1464673-T-A	1
uvb_Both_487_8	Both_487_8	chrIX mapping	321008	SNV	1	A	G		Heterozygous	25	55	45.4545	0.432432	35.48	chrIX mapping-321008-A-G	1
uvb_Both_487_8	Both_487_8	chrV mapping	183282	SNV	1	G	A		Homozygous	44	74	59.4595	0.493151	34.7273	chrV mapping-183282-G-A	1
uvb_Both_487_8	Both_487_8	chrV mapping	194237	SNV	1	C	T		Heterozygous	28	53	52.8302	0.465116	36.5714	chrV mapping-194237-C-T	1
uvb_Both_487_8	Both_487_8	chrV mapping	212372	SNV	1	A	T		Homozygous	32	54	59.2593	0.472727	36.625	chrV mapping-212372-A-T	1
uvb_Both_487_8	Both_487_8	chrVII mapping	936535	SNV	1	T	A		Homozygous	32	55	58.1818	0.490566	35.875	chrVII mapping-936535-T-A	1
uvb_Both_487_8	Both_487_8	chrX mapping	672667	SNV	1	A	T		Heterozygous	30	62	48.3871	0.404255	35.8	chrX mapping-672667-A-T	1
uvb_Both_487_8	Both_487_8	chrX mapping	745723	Insertion	1	-	T		Homozygous	13	23	56.5217	0.434783	36.0769	chrX mapping-745723---T	1
uvb_Both_487_8	Both_487_8	chrX mapping	745724	SNV	1	T	G		Homozygous	13	23	56.5217	0.434783	34.2308	chrX mapping-745724-T-G	1
uvb_Both_487_8	Both_487_8	chrXI mapping	384125	SNV	1	T	A		Heterozygous	28	61	45.9016	0.444444	36.0714	chrXI mapping-384125-T-A	1
uvb_Both_487_8	Both_487_8	chrXII mapping	205624	SNV	1	A	T		Heterozygous	22	43	51.1628	0.421053	34.0909	chrXII mapping-205624-A-T	1
uvb_Both_487_8	Both_487_8	chrXII mapping	711596	SNV	1	A	G		Heterozygous	37	79	46.8354	0.409836	36.6757	chrXII mapping-711596-A-G	1
uvb_Both_487_8	Both_487_8	chrXII mapping	851185	SNV	1	A	T		Heterozygous	25	50	50	0.485714	37	chrXII mapping-851185-A-T	1
uvb_Both_487_8	Both_487_8	chrXIII mapping	141546	SNV	1	A	T		Homozygous	43	77	55.8442	0.434211	36.4419	chrXIII mapping-141546-A-T	1
uvb_Both_487_8	Both_487_8	chrXIV mapping	7332	SNV	1	T	A		Homozygous	33	55	60	0.491803	35.8485	chrXIV mapping-7332-T-A	1
uvb_Both_487_8	Both_487_8	chrXIV mapping	358981	SNV	1	T	C		Heterozygous	36	80	45	0.492063	33.1667	chrXIV mapping-358981-T-C	1
uvb_Both_487_8	Both_487_8	chrXIV mapping	627752	SNV	1	A	T		Homozygous	38	58	65.5172	0.413793	36.3158	chrXIV mapping-627752-A-T	1
uvb_Both_487_8	Both_487_8	chrXV mapping	83355	SNV	1	G	A		Homozygous	32	57	56.1404	0.481481	37	chrXV mapping-83355-G-A	1
uvb_Both_487_8	Both_487_8	chrXV mapping	620300	MNV	2	AC	TT		Homozygous	35	63	55.5556	0.471698	36.4857	chrXV mapping-620300-AC-TT	1
uvb_Both_487_8	Both_487_8	chrXVI mapping	142705	SNV	1	A	T		Heterozygous	36	66	54.5455	0.416667	34.5556	chrXVI mapping-142705-A-T	1
uvb_Both_487_8	Both_487_8	chrXVI mapping	392892	SNV	1	A	T		Homozygous	38	63	60.3175	0.491803	36	chrXVI mapping-392892-A-T	1
uvb_Both_487_8	Both_487_8	chrXVI mapping	873385	SNV	1	T	C		Heterozygous	34	69	49.2754	0.462963	36.6471	chrXVI mapping-873385-T-C	1
uvb_Both_487_9	Both_487_9	chrI mapping	122990	SNV	1	A	T		Heterozygous	32	69	46.3768	0.462963	36.1875	chrI mapping-122990-A-T	1
uvb_Both_487_9	Both_487_9	chrI mapping	141527	SNV	1	T	C		Heterozygous	37	76	48.6842	0.474576	35.973	chrI mapping-141527-T-C	1
uvb_Both_487_9	Both_487_9	chrII mapping	438155	SNV	1	T	A		Homozygous	57	96	59.375	0.482759	36.1228	chrII mapping-438155-T-A	1
uvb_Both_487_9	Both_487_9	chrIII mapping	234314	SNV	1	G	A		Homozygous	47	73	64.3836	0.467532	36.7447	chrIII mapping-234314-G-A	1
uvb_Both_487_9	Both_487_9	chrIV mapping	764011	SNV	1	A	T		Heterozygous	31	63	49.2063	0.5	35.7742	chrIV mapping-764011-A-T	1
uvb_Both_487_9	Both_487_9	chrIV mapping	1172241	SNV	1	C	T		Heterozygous	39	78	50	0.465517	35.7179	chrIV mapping-1172241-C-T	1
uvb_Both_487_9	Both_487_9	chrIX mapping	238014	SNV	1	T	A		Heterozygous	32	61	52.459	0.482143	36.25	chrIX mapping-238014-T-A	1
uvb_Both_487_9	Both_487_9	chrIX mapping	291399	SNV	1	A	T		Homozygous	43	76	56.5789	0.472222	33.7907	chrIX mapping-291399-A-T	1
uvb_Both_487_9	Both_487_9	chrV mapping	172459	SNV	1	T	C		Heterozygous	36	75	48	0.433333	37	chrV mapping-172459-T-C	1
uvb_Both_487_9	Both_487_9	chrV mapping	409525	SNV	1	C	A		Homozygous	35	61	57.377	0.482143	34.4286	chrV mapping-409525-C-A	1
uvb_Both_487_9	Both_487_9	chrV mapping	530740	SNV	1	G	A		Heterozygous	40	79	50.6329	0.444444	36.7	chrV mapping-530740-G-A	1
uvb_Both_487_9	Both_487_9	chrVII mapping	286628	MNV	2	GT	AA		Heterozygous	35	71	49.2958	0.482143	35.7714	chrVII mapping-286628-GT-AA	1
uvb_Both_487_9	Both_487_9	chrVII mapping	386588	SNV	1	A	T		Heterozygous	31	64	48.4375	0.466667	35.7742	chrVII mapping-386588-A-T	1
uvb_Both_487_9	Both_487_9	chrVII mapping	935857	SNV	1	A	T		Heterozygous	32	65	49.2308	0.5	37	chrVII mapping-935857-A-T	1
uvb_Both_487_9	Both_487_9	chrX mapping	383825	SNV	1	C	A		Homozygous	34	60	56.6667	0.467742	34.4118	chrX mapping-383825-C-A	1
uvb_Both_487_9	Both_487_9	chrX mapping	719027	SNV	1	A	T		Heterozygous	52	107	48.5981	0.476744	36.0385	chrX mapping-719027-A-T	1
uvb_Both_487_9	Both_487_9	chrXI mapping	417783	SNV	1	C	T		Heterozygous	42	81	51.8519	0.478873	33.0952	chrXI mapping-417783-C-T	1
uvb_Both_487_9	Both_487_9	chrXII mapping	249761	SNV	1	C	T		Heterozygous	35	77	45.4545	0.45614	35.5714	chrXII mapping-249761-C-T	1
uvb_Both_487_9	Both_487_9	chrXII mapping	332944	SNV	1	C	T		Homozygous	47	81	58.0247	0.442857	37	chrXII mapping-332944-C-T	2
uvb_Both_487_9	Both_487_9	chrXII mapping	1046717	SNV	1	A	C		Heterozygous	32	60	53.3333	0.45283	36.25	chrXII mapping-1046717-A-C	1
uvb_Both_487_9	Both_487_9	chrXIII mapping	668914	SNV	1	A	T		Heterozygous	27	59	45.7627	0.44186	36.5556	chrXIII mapping-668914-A-T	1
uvb_Both_487_9	Both_487_9	chrXIV mapping	7271	SNV	1	G	T		Homozygous	44	70	62.8571	0.455882	35.8636	chrXIV mapping-7271-G-T	1
uvb_Both_487_9	Both_487_9	chrXIV mapping	695460	SNV	1	G	A		Homozygous	39	67	58.209	0.492063	35.7179	chrXIV mapping-695460-G-A	1
uvb_Both_487_9	Both_487_9	chrXV mapping	126794	SNV	1	A	G		Heterozygous	42	84	50	0.491228	35.1905	chrXV mapping-126794-A-G	1
uvb_Both_487_9	Both_487_9	chrXV mapping	367386	SNV	1	T	A		Heterozygous	44	97	45.3608	0.457143	35.8636	chrXV mapping-367386-T-A	1
uvb_Both_487_9	Both_487_9	chrXV mapping	455204	Deletion	1	A	-		Heterozygous	39	84	46.4286	0.412698	36.6923	chrXV mapping-455204-A--	1
uvb_Both_487_9	Both_487_9	chrXV mapping	736470	SNV	1	C	T		Homozygous	50	90	55.5556	0.410959	36.24	chrXV mapping-736470-C-T	1
uvb_Both_487_9	Both_487_9	chrXVI mapping	200968	SNV	1	A	C		Heterozygous	34	72	47.2222	0.470588	33.2353	chrXVI mapping-200968-A-C	1
uvb_Both_487_9	Both_487_9	chrXVI mapping	512250	SNV	1	T	C		Heterozygous	29	64	45.3125	0.431818	35.6897	chrXVI mapping-512250-T-C	1
uvb_Both_487_9	Both_487_9	chrXVI mapping	745668	SNV	1	T	A		Homozygous	49	84	58.3333	0.493151	34.9592	chrXVI mapping-745668-T-A	1
uvb_Both_487_11	Both_487_11	chrI mapping	9968	SNV	1	T	A		Heterozygous	82	157	52.2293	0.461538	35.9268	chrI mapping-9968-T-A	1
uvb_Both_487_11	Both_487_11	chrII mapping	520958	SNV	1	T	A		Heterozygous	67	137	48.9051	0.486957	35.5075	chrII mapping-520958-T-A	1
uvb_Both_487_11	Both_487_11	chrII mapping	576329	SNV	1	A	G		Heterozygous	76	166	45.7831	0.5	35.5263	chrII mapping-576329-A-G	1
uvb_Both_487_11	Both_487_11	chrII mapping	637703	SNV	1	A	T		Homozygous	92	164	56.0976	0.484076	36.4565	chrII mapping-637703-A-T	1
uvb_Both_487_11	Both_487_11	chrIII mapping	40810	SNV	1	A	T		Heterozygous	49	97	50.5155	0.445783	35.449	chrIII mapping-40810-A-T	1
uvb_Both_487_11	Both_487_11	chrIV mapping	145222	SNV	1	G	A		Homozygous	78	128	60.9375	0.496296	36.8462	chrIV mapping-145222-G-A	1
uvb_Both_487_11	Both_487_11	chrIV mapping	328533	SNV	1	G	T		Heterozygous	77	150	51.3333	0.465649	35.3636	chrIV mapping-328533-G-T	1
uvb_Both_487_11	Both_487_11	chrIV mapping	435453	SNV	1	A	T		Heterozygous	56	110	50.9091	0.467391	35.6429	chrIV mapping-435453-A-T	1
uvb_Both_487_11	Both_487_11	chrIV mapping	898156	SNV	1	C	T		Homozygous	79	143	55.2448	0.460938	36.8481	chrIV mapping-898156-C-T	1
uvb_Both_487_11	Both_487_11	chrVI mapping	267747	SNV	1	G	A		Homozygous	87	150	58	0.496774	35.5517	chrVI mapping-267747-G-A	1
uvb_Both_487_11	Both_487_11	chrVII mapping	283121	SNV	1	G	A		Homozygous	143	145	98.6207	0.441296	35.7552	chrVII mapping-283121-G-A	1
uvb_Both_487_11	Both_487_11	chrVII mapping	404498	SNV	1	G	A		Homozygous	31	56	55.3571	0.5	36.6129	chrVII mapping-404498-G-A	1
uvb_Both_487_11	Both_487_11	chrVII mapping	772803	SNV	1	A	T		Homozygous	88	134	65.6716	0.487013	35.4318	chrVII mapping-772803-A-T	1
uvb_Both_487_11	Both_487_11	chrVIII mapping	3906	SNV	1	C	T		Homozygous	17	28	60.7143	0.413793	36.2941	chrVIII mapping-3906-C-T	1
uvb_Both_487_11	Both_487_11	chrX mapping	303469	SNV	1	A	T		Heterozygous	60	131	45.8015	0.495495	34.3333	chrX mapping-303469-A-T	1
uvb_Both_487_11	Both_487_11	chrXI mapping	440237	SNV	1	A	T		Heterozygous	85	184	46.1957	0.467626	36.7176	chrXI mapping-440237-A-T	1
uvb_Both_487_11	Both_487_11	chrXI mapping	466060	SNV	1	A	G		Homozygous	78	136	57.3529	0.481481	36.0769	chrXI mapping-466060-A-G	1
uvb_Both_487_11	Both_487_11	chrXI mapping	496722	SNV	1	T	A		Heterozygous	91	179	50.838	0.489655	36.5824	chrXI mapping-496722-T-A	1
uvb_Both_487_11	Both_487_11	chrXII mapping	49842	SNV	1	C	T		Heterozygous	76	147	51.7007	0.492308	36.0526	chrXII mapping-49842-C-T	1
uvb_Both_487_11	Both_487_11	chrXII mapping	88286	SNV	1	A	T		Heterozygous	80	172	46.5116	0.492958	35.75	chrXII mapping-88286-A-T	1
uvb_Both_487_11	Both_487_11	chrXII mapping	412524	SNV	1	T	A		Heterozygous	84	177	47.4576	0.496454	35.6905	chrXII mapping-412524-T-A	1
uvb_Both_487_11	Both_487_11	chrXII mapping	760179	SNV	1	A	T		Heterozygous	77	151	50.9934	0.463235	35.5195	chrXII mapping-760179-A-T	1
uvb_Both_487_11	Both_487_11	chrXII mapping	947486	SNV	1	A	T		Homozygous	127	128	99.2188	0.5	36.1339	chrXII mapping-947486-A-T	1
uvb_Both_487_11	Both_487_11	chrXIII mapping	9829	SNV	1	T	A		Heterozygous	77	154	50	0.47541	35.4156	chrXIII mapping-9829-T-A	1
uvb_Both_487_11	Both_487_11	chrXIII mapping	13304	SNV	1	A	C		Heterozygous	72	137	52.5547	0.472441	36.6667	chrXIII mapping-13304-A-C	1
uvb_Both_487_11	Both_487_11	chrXIII mapping	496587	SNV	1	G	A		Heterozygous	67	140	47.8571	0.495868	36.6418	chrXIII mapping-496587-G-A	1
uvb_Both_487_11	Both_487_11	chrXIII mapping	579073	SNV	1	T	A		Homozygous	84	145	57.931	0.470199	36.4286	chrXIII mapping-579073-T-A	1
uvb_Both_487_11	Both_487_11	chrXIII mapping	804233	SNV	1	T	A		Heterozygous	62	129	48.062	0.5	35.9677	chrXIII mapping-804233-T-A	1
uvb_Both_487_11	Both_487_11	chrXIII mapping	846292	MNV	2	AC	TT		Heterozygous	46	100	46	0.46988	36.4565	chrXIII mapping-846292-AC-TT	1
uvb_Both_487_11	Both_487_11	chrXIV mapping	376527	SNV	1	C	G		Homozygous	68	115	59.1304	0.485714	35.9118	chrXIV mapping-376527-C-G	1
uvb_Both_487_11	Both_487_11	chrXV mapping	24402	SNV	1	G	T		Heterozygous	83	159	52.2013	0.463087	36.0843	chrXV mapping-24402-G-T	1
uvb_Both_487_11	Both_487_11	chrXV mapping	135137	SNV	1	G	A		Heterozygous	79	158	50	0.49635	36.0633	chrXV mapping-135137-G-A	1
uvb_Both_487_11	Both_487_11	chrXV mapping	250293	SNV	1	T	C		Heterozygous	65	137	47.4453	0.495798	35.4615	chrXV mapping-250293-T-C	1
uvb_Both_487_11	Both_487_11	chrXV mapping	293131	SNV	1	A	T		Heterozygous	73	139	52.518	0.463415	36.5068	chrXV mapping-293131-A-T	1
uvb_Both_487_11	Both_487_11	chrXV mapping	404779	SNV	1	T	A		Heterozygous	69	144	47.9167	0.495935	35.8696	chrXV mapping-404779-T-A	1
uvb_Both_487_11	Both_487_11	chrXV mapping	781449	SNV	1	A	T		Heterozygous	76	155	49.0323	0.46281	35.8684	chrXV mapping-781449-A-T	1
uvb_Both_487_12	Both_487_12	chrI mapping	95716	SNV	1	G	A		Heterozygous	31	59	52.5424	0.482759	35.7742	chrI mapping-95716-G-A	1
uvb_Both_487_12	Both_487_12	chrI mapping	205811	SNV	1	C	T		Heterozygous	26	57	45.614	0.5	36.0769	chrI mapping-205811-C-T	2
uvb_Both_487_12	Both_487_12	chrII mapping	197515	SNV	1	A	G		Heterozygous	24	44	54.5455	0.463415	37	chrII mapping-197515-A-G	1
uvb_Both_487_12	Both_487_12	chrII mapping	486805	SNV	1	T	A		Homozygous	30	53	56.6038	0.45283	36.6	chrII mapping-486805-T-A	1
uvb_Both_487_12	Both_487_12	chrIV mapping	194746	SNV	1	T	A		Homozygous	29	52	55.7692	0.48	36.5862	chrIV mapping-194746-T-A	1
uvb_Both_487_12	Both_487_12	chrIV mapping	415963	SNV	1	G	A		Heterozygous	35	68	51.4706	0.47541	36.6571	chrIV mapping-415963-G-A	1
uvb_Both_487_12	Both_487_12	chrIV mapping	835228	SNV	1	T	A		Heterozygous	30	55	54.5455	0.490909	36.2	chrIV mapping-835228-T-A	1
uvb_Both_487_12	Both_487_12	chrIV mapping	892559	MNV	2	AC	TT		Homozygous	42	67	62.6866	0.472222	36.7143	chrIV mapping-892559-AC-TT	1
uvb_Both_487_12	Both_487_12	chrIV mapping	1023773	SNV	1	T	C		Heterozygous	26	57	45.614	0.465116	37	chrIV mapping-1023773-T-C	1
uvb_Both_487_12	Both_487_12	chrIV mapping	1039636	SNV	1	T	A		Heterozygous	36	76	47.3684	0.416667	35.6111	chrIV mapping-1039636-T-A	1
uvb_Both_487_12	Both_487_12	chrIV mapping	1376296	SNV	1	A	G		Heterozygous	27	54	50	0.439024	36.1111	chrIV mapping-1376296-A-G	1
uvb_Both_487_12	Both_487_12	chrIX mapping	77697	SNV	1	A	T		Heterozygous	34	70	48.5714	0.490566	36.6471	chrIX mapping-77697-A-T	1
uvb_Both_487_12	Both_487_12	chrV mapping	245156	SNV	1	T	A		Heterozygous	31	58	53.4483	0.428571	36.2258	chrV mapping-245156-T-A	1
uvb_Both_487_12	Both_487_12	chrV mapping	524358	SNV	1	T	G		Homozygous	28	48	58.3333	0.478261	36.5714	chrV mapping-524358-T-G	1
uvb_Both_487_12	Both_487_12	chrVI mapping	107811	SNV	1	G	A		Heterozygous	28	60	46.6667	0.490196	33.8571	chrVI mapping-107811-G-A	1
uvb_Both_487_12	Both_487_12	chrVII mapping	23839	SNV	1	T	A		Heterozygous	32	71	45.0704	0.42	33.875	chrVII mapping-23839-T-A	1
uvb_Both_487_12	Both_487_12	chrVII mapping	1012258	SNV	1	T	A		Homozygous	27	48	56.25	0.469388	35.5926	chrVII mapping-1012258-T-A	1
uvb_Both_487_12	Both_487_12	chrVIII mapping	241003	SNV	1	A	T		Heterozygous	22	45	48.8889	0.487179	33.5455	chrVIII mapping-241003-A-T	1
uvb_Both_487_12	Both_487_12	chrVIII mapping	377882	SNV	1	C	A		Heterozygous	31	59	52.5424	0.464286	36.6129	chrVIII mapping-377882-C-A	1
uvb_Both_487_12	Both_487_12	chrVIII mapping	430711	SNV	1	T	A		Homozygous	31	51	60.7843	0.490909	36.6129	chrVIII mapping-430711-T-A	1
uvb_Both_487_12	Both_487_12	chrX mapping	122263	SNV	1	A	G		Heterozygous	39	71	54.9296	0.461538	36.0769	chrX mapping-122263-A-G	1
uvb_Both_487_12	Both_487_12	chrXI mapping	16	SNV	1	C	T		Heterozygous	9	17	52.9412	0.470588	34.1111	chrXI mapping-16-C-T	1
uvb_Both_487_12	Both_487_12	chrXI mapping	253483	SNV	1	T	A		Heterozygous	29	53	54.717	0.44898	33.6207	chrXI mapping-253483-T-A	1
uvb_Both_487_12	Both_487_12	chrXI mapping	334999	SNV	1	G	A		Heterozygous	40	76	52.6316	0.415385	33.55	chrXI mapping-334999-G-A	1
uvb_Both_487_12	Both_487_12	chrXI mapping	423725	SNV	1	G	A		Homozygous	36	64	56.25	0.482759	35.6111	chrXI mapping-423725-G-A	1
uvb_Both_487_12	Both_487_12	chrXII mapping	62747	SNV	1	A	G		Homozygous	60	60	100	0.475728	36.4	chrXII mapping-62747-A-G	1
uvb_Both_487_12	Both_487_12	chrXII mapping	101498	SNV	1	G	A		Heterozygous	21	39	53.8462	0.454545	36.4286	chrXII mapping-101498-G-A	1
uvb_Both_487_12	Both_487_12	chrXII mapping	262297	MNV	2	AC	TT		Heterozygous	31	58	53.4483	0.454545	34.8065	chrXII mapping-262297-AC-TT	1
uvb_Both_487_12	Both_487_12	chrXII mapping	712386	SNV	1	T	A		Heterozygous	38	71	53.5211	0.461538	35.6316	chrXII mapping-712386-T-A	1
uvb_Both_487_12	Both_487_12	chrXIII mapping	603597	SNV	1	A	T		Heterozygous	18	40	45	0.444444	35.5556	chrXIII mapping-603597-A-T	1
uvb_Both_487_12	Both_487_12	chrXIV mapping	568201	SNV	1	A	G		Heterozygous	25	55	45.4545	0.477273	36.52	chrXIV mapping-568201-A-G	1
uvb_Both_487_12	Both_487_12	chrXV mapping	81079	SNV	1	C	T		Heterozygous	26	55	47.2727	0.404762	37	chrXV mapping-81079-C-T	1
uvb_Both_487_12	Both_487_12	chrXV mapping	317223	SNV	1	G	T		Heterozygous	28	52	53.8462	0.461538	36.5714	chrXV mapping-317223-G-T	1
uvb_Both_487_12	Both_487_12	chrXV mapping	543068	SNV	1	T	A		Heterozygous	26	53	49.0566	0.475	35	chrXV mapping-543068-T-A	1
uvb_Both_487_12	Both_487_12	chrXV mapping	815289	SNV	1	C	T		Homozygous	34	57	59.6491	0.433962	36.2353	chrXV mapping-815289-C-T	1
uvb_Both_487_12	Both_487_12	chrXV mapping	835309	SNV	1	A	T		Homozygous	16	30	53.3333	0.5	37	chrXV mapping-835309-A-T	1
uvb_Both_487_12	Both_487_12	chrXV mapping	969386	SNV	1	T	C		Heterozygous	37	80	46.25	0.483871	34.2973	chrXV mapping-969386-T-C	1
uvb_Both_487_12	Both_487_12	chrXVI mapping	629622	SNV	1	G	A		Homozygous	48	79	60.7595	0.493976	37	chrXVI mapping-629622-G-A	1
uvb_Both_487_13	Both_487_13	chrI mapping	8947	SNV	1	T	C		Heterozygous	35	72	48.6111	0.464286	35.5714	chrI mapping-8947-T-C	1
uvb_Both_487_13	Both_487_13	chrII mapping	163702	MNV	2	GG	AA		Homozygous	31	55	56.3636	0.433962	35.9677	chrII mapping-163702-GG-AA	1
uvb_Both_487_13	Both_487_13	chrII mapping	680314	SNV	1	A	T		Homozygous	32	54	59.2593	0.474576	37	chrII mapping-680314-A-T	1
uvb_Both_487_13	Both_487_13	chrIII mapping	5723	SNV	1	A	T		Heterozygous	38	70	54.2857	0.5	35.7368	chrIII mapping-5723-A-T	1
uvb_Both_487_13	Both_487_13	chrIV mapping	1427034	SNV	1	A	T		Heterozygous	27	59	45.7627	0.488889	35.5926	chrIV mapping-1427034-A-T	1
uvb_Both_487_13	Both_487_13	chrIV mapping	1482000	SNV	1	A	T		Homozygous	48	80	60	0.487179	36.2083	chrIV mapping-1482000-A-T	1
uvb_Both_487_13	Both_487_13	chrIX mapping	172191	SNV	1	T	C		Heterozygous	38	70	54.2857	0.45	36.6842	chrIX mapping-172191-T-C	1
uvb_Both_487_13	Both_487_13	chrV mapping	199310	SNV	1	A	T		Heterozygous	36	78	46.1538	0.466667	36.2778	chrV mapping-199310-A-T	1
uvb_Both_487_13	Both_487_13	chrV mapping	534535	SNV	1	G	T		Heterozygous	37	71	52.1127	0.462687	35.3243	chrV mapping-534535-G-T	1
uvb_Both_487_13	Both_487_13	chrVI mapping	230475	SNV	1	A	C		Heterozygous	46	92	50	0.455696	35.6087	chrVI mapping-230475-A-C	1
uvb_Both_487_13	Both_487_13	chrVII mapping	238700	SNV	1	A	T		Heterozygous	16	34	47.0588	0.481481	35.5	chrVII mapping-238700-A-T	1
uvb_Both_487_13	Both_487_13	chrVII mapping	396553	SNV	1	G	A		Heterozygous	28	52	53.8462	0.44898	35.7143	chrVII mapping-396553-G-A	1
uvb_Both_487_13	Both_487_13	chrVII mapping	498149	SNV	1	A	T		Heterozygous	37	76	48.6842	0.467742	34.2973	chrVII mapping-498149-A-T	1
uvb_Both_487_13	Both_487_13	chrVII mapping	706331	SNV	1	G	A		Heterozygous	39	82	47.561	0.469697	37	chrVII mapping-706331-G-A	1
uvb_Both_487_13	Both_487_13	chrVII mapping	1005927	SNV	1	A	T		Heterozygous	21	42	50	0.432432	34.619	chrVII mapping-1005927-A-T	1
uvb_Both_487_13	Both_487_13	chrVIII mapping	319421	SNV	1	T	C		Homozygous	40	70	57.1429	0.5	35.15	chrVIII mapping-319421-T-C	1
uvb_Both_487_13	Both_487_13	chrX mapping	117033	SNV	1	G	A		Heterozygous	39	75	52	0.492308	36.3333	chrX mapping-117033-G-A	1
uvb_Both_487_13	Both_487_13	chrX mapping	169639	Deletion	1	A	-		Homozygous	33	58	56.8966	0.472727	36.6364	chrX mapping-169639-A--	1
uvb_Both_487_13	Both_487_13	chrX mapping	205319	Deletion	1	C	-		Heterozygous	35	72	48.6111	0.457627	34.8286	chrX mapping-205319-C--	1
uvb_Both_487_13	Both_487_13	chrXI mapping	88393	SNV	1	T	A		Heterozygous	39	71	54.9296	0.491803	35.7692	chrXI mapping-88393-T-A	1
uvb_Both_487_13	Both_487_13	chrXI mapping	217259	SNV	1	A	T		Heterozygous	35	66	53.0303	0.491525	35.5714	chrXI mapping-217259-A-T	1
uvb_Both_487_13	Both_487_13	chrXI mapping	490281	SNV	1	T	A		Homozygous	54	98	55.102	0.479167	35.8148	chrXI mapping-490281-T-A	1
uvb_Both_487_13	Both_487_13	chrXI mapping	582714	SNV	1	A	T		Heterozygous	27	53	50.9434	0.5	37	chrXI mapping-582714-A-T	1
uvb_Both_487_13	Both_487_13	chrXII mapping	276065	SNV	1	G	A		Heterozygous	39	79	49.3671	0.471429	36.6923	chrXII mapping-276065-G-A	1
uvb_Both_487_13	Both_487_13	chrXII mapping	790621	SNV	1	C	T		Homozygous	86	86	100	0.478873	36.4186	chrXII mapping-790621-C-T	1
uvb_Both_487_13	Both_487_13	chrXII mapping	801704	SNV	1	G	A		Heterozygous	36	72	50	0.436364	36.6667	chrXII mapping-801704-G-A	1
uvb_Both_487_13	Both_487_13	chrXIII mapping	54492	SNV	1	T	A		Heterozygous	33	70	47.1429	0.4375	36.6364	chrXIII mapping-54492-T-A	1
uvb_Both_487_13	Both_487_13	chrXIII mapping	168230	SNV	1	A	T		Homozygous	66	66	100	0.490566	34.3333	chrXIII mapping-168230-A-T	1
uvb_Both_487_13	Both_487_13	chrXIII mapping	712687	SNV	1	C	T		Heterozygous	34	67	50.7463	0.482759	35.5294	chrXIII mapping-712687-C-T	1
uvb_Both_487_13	Both_487_13	chrXIII mapping	812529	SNV	1	T	A		Heterozygous	37	69	53.6232	0.459016	36.6757	chrXIII mapping-812529-T-A	1
uvb_Both_487_13	Both_487_13	chrXIII mapping	884690	SNV	1	G	C		Homozygous	33	59	55.9322	0.464286	36.2727	chrXIII mapping-884690-G-C	1
uvb_Both_487_13	Both_487_13	chrXIV mapping	91937	MNV	2	AC	TT		Heterozygous	29	58	50	0.479167	33.6667	chrXIV mapping-91937-AC-TT	1
uvb_Both_487_13	Both_487_13	chrXVI mapping	386466	SNV	1	G	T		Heterozygous	30	63	47.619	0.431818	36.2	chrXVI mapping-386466-G-T	1
uvb_Both_487_14	Both_487_14	chrII mapping	242101	SNV	1	T	A		Homozygous	42	74	56.7568	0.484848	36.7143	chrII mapping-242101-T-A	1
uvb_Both_487_14	Both_487_14	chrII mapping	716633	SNV	1	T	C		Homozygous	59	105	56.1905	0.413793	35.5424	chrII mapping-716633-T-C	1
uvb_Both_487_14	Both_487_14	chrIII mapping	295654	SNV	1	A	T		Heterozygous	51	95	53.6842	0.448718	35.5882	chrIII mapping-295654-A-T	1
uvb_Both_487_14	Both_487_14	chrIV mapping	304290	SNV	1	G	A		Homozygous	36	65	55.3846	0.491228	36	chrIV mapping-304290-G-A	1
uvb_Both_487_14	Both_487_14	chrIV mapping	614195	SNV	1	G	A		Heterozygous	41	80	51.25	0.492754	35.7805	chrIV mapping-614195-G-A	1
uvb_Both_487_14	Both_487_14	chrIV mapping	809730	Deletion	1	C	-		Heterozygous	37	73	50.6849	0.483333	36.3514	chrIV mapping-809730-C--	1
uvb_Both_487_14	Both_487_14	chrIV mapping	1110205	MNV	2	AC	TT		Homozygous	50	90	55.5556	0.434211	35.72	chrIV mapping-1110205-AC-TT	1
uvb_Both_487_14	Both_487_14	chrIV mapping	1282456	SNV	1	C	T		Homozygous	49	82	59.7561	0.44	35.2041	chrIV mapping-1282456-C-T	1
uvb_Both_487_14	Both_487_14	chrIX mapping	183203	SNV	1	A	T		Homozygous	51	86	59.3023	0.477612	34.5686	chrIX mapping-183203-A-T	1
uvb_Both_487_14	Both_487_14	chrV mapping	557261	SNV	1	T	A		Homozygous	51	89	57.3034	0.448718	35.5098	chrV mapping-557261-T-A	1
uvb_Both_487_14	Both_487_14	chrVII mapping	1471	SNV	1	A	T		Homozygous	46	81	56.7901	0.441176	35.6522	chrVII mapping-1471-A-T	1
uvb_Both_487_14	Both_487_14	chrVII mapping	534825	SNV	1	A	T		Heterozygous	54	108	50	0.439024	36.0741	chrVII mapping-534825-A-T	1
uvb_Both_487_14	Both_487_14	chrVII mapping	774597	SNV	1	C	G		Homozygous	62	62	100	0.47	35.3871	chrVII mapping-774597-C-G	1
uvb_Both_487_14	Both_487_14	chrVIII mapping	13258	SNV	1	T	A		Heterozygous	46	88	52.2727	0.441176	35.6087	chrVIII mapping-13258-T-A	1
uvb_Both_487_14	Both_487_14	chrVIII mapping	323709	SNV	1	G	T		Heterozygous	35	72	48.6111	0.444444	37	chrVIII mapping-323709-G-T	1
uvb_Both_487_14	Both_487_14	chrVIII mapping	465985	SNV	1	T	A		Homozygous	60	60	100	0.474227	35.3667	chrVIII mapping-465985-T-A	1
uvb_Both_487_14	Both_487_14	chrXI mapping	4	Insertion	1	-	A		Heterozygous	9	17	52.9412	0.25	35.6667	chrXI mapping-4---A	1
uvb_Both_487_14	Both_487_14	chrXI mapping	9	SNV	1	C	A		Heterozygous	9	17	52.9412	0.25	35.6667	chrXI mapping-9-C-A	1
uvb_Both_487_14	Both_487_14	chrXI mapping	12	MNV	2	CA	TC		Heterozygous	9	19	47.3684	0.25	34.1111	chrXI mapping-12-CA-TC	1
uvb_Both_487_14	Both_487_14	chrXI mapping	17	Insertion	1	-	A		Heterozygous	9	19	47.3684	0.25	35.6667	chrXI mapping-17---A	1
uvb_Both_487_14	Both_487_14	chrXI mapping	103507	SNV	1	T	C		Heterozygous	30	62	48.3871	0.446809	36.6	chrXI mapping-103507-T-C	1
uvb_Both_487_14	Both_487_14	chrXI mapping	119666	SNV	1	T	C		Homozygous	40	60	66.6667	0.448276	35.75	chrXI mapping-119666-T-C	1
uvb_Both_487_14	Both_487_14	chrXI mapping	290194	SNV	1	A	G		Heterozygous	41	88	46.5909	0.465753	36.4146	chrXI mapping-290194-A-G	1
uvb_Both_487_14	Both_487_14	chrXII mapping	792093	SNV	1	T	C		Homozygous	81	81	100	0.448	35.4444	chrXII mapping-792093-T-C	1
uvb_Both_487_14	Both_487_14	chrXII mapping	1047675	SNV	1	C	T		Homozygous	109	109	100	0.5	35.6239	chrXII mapping-1047675-C-T	1
uvb_Both_487_14	Both_487_14	chrXIII mapping	169906	SNV	1	C	G		Homozygous	60	109	55.0459	0.459184	36.4	chrXIII mapping-169906-C-G	1
uvb_Both_487_14	Both_487_14	chrXIII mapping	177343	SNV	1	G	A		Heterozygous	31	67	46.2687	0.434783	35.0645	chrXIII mapping-177343-G-A	1
uvb_Both_487_14	Both_487_14	chrXIII mapping	242836	SNV	1	G	A		Heterozygous	35	68	51.4706	0.483333	34.8857	chrXIII mapping-242836-G-A	1
uvb_Both_487_14	Both_487_14	chrXIV mapping	38698	Deletion	1	A	-		Heterozygous	34	71	47.8873	0.48	35.1765	chrXIV mapping-38698-A--	1
uvb_Both_487_14	Both_487_14	chrXIV mapping	245002	SNV	1	A	T		Heterozygous	44	85	51.7647	0.465753	35.5455	chrXIV mapping-245002-A-T	1
uvb_Both_487_14	Both_487_14	chrXIV mapping	270386	SNV	1	C	G		Heterozygous	35	73	47.9452	0.5	34.7714	chrXIV mapping-270386-C-G	1
uvb_Both_487_14	Both_487_14	chrXIV mapping	693128	SNV	1	T	A		Heterozygous	38	76	50	0.473684	36.3684	chrXIV mapping-693128-T-A	1
uvb_Both_487_14	Both_487_14	chrXV mapping	228579	SNV	1	C	T		Heterozygous	43	90	47.7778	0.5	37	chrXV mapping-228579-C-T	1
uvb_Both_487_14	Both_487_14	chrXV mapping	761328	SNV	1	T	A		Heterozygous	50	91	54.9451	0.428571	36.76	chrXV mapping-761328-T-A	1
uvb_Both_487_14	Both_487_14	chrXV mapping	799317	SNV	1	T	A		Homozygous	34	61	55.7377	0.361702	35.5882	chrXV mapping-799317-T-A	1
uvb_Both_487_14	Both_487_14	chrXVI mapping	44552	SNV	1	T	A		Homozygous	59	105	56.1905	0.484536	36.1186	chrXVI mapping-44552-T-A	1
uvb_Both_487_14	Both_487_14	chrXVI mapping	160643	SNV	1	A	T		Heterozygous	45	87	51.7241	0.432836	35.3556	chrXVI mapping-160643-A-T	1
uvb_Both_487_14	Both_487_14	chrXVI mapping	166814	SNV	1	C	T		Heterozygous	39	77	50.6494	0.444444	36.6923	chrXVI mapping-166814-C-T	1
uvb_Both_487_14	Both_487_14	chrXVI mapping	297725	MNV	2	AC	TT		Homozygous	35	52	67.3077	0.489796	33.5758	chrXVI mapping-297725-AC-TT	1
uvb_Both_487_14	Both_487_14	chrXVI mapping	395045	SNV	1	C	T		Homozygous	43	74	58.1081	0.461538	35.2791	chrXVI mapping-395045-C-T	1
uvb_Both_487_14	Both_487_14	chrXVI mapping	453007	SNV	1	T	A		Heterozygous	36	79	45.5696	0.436364	33.8889	chrXVI mapping-453007-T-A	1
uvb_Both_487_15	Both_487_15	chrI mapping	205811	SNV	1	C	T		Heterozygous	30	65	46.1538	0.5	37	chrI mapping-205811-C-T	2
uvb_Both_487_15	Both_487_15	chrII mapping	49451	SNV	1	T	C		Homozygous	59	59	100	0.46875	34.8983	chrII mapping-49451-T-C	1
uvb_Both_487_15	Both_487_15	chrII mapping	201190	SNV	1	T	A		Heterozygous	29	60	48.3333	0.489362	35.2759	chrII mapping-201190-T-A	1
uvb_Both_487_15	Both_487_15	chrII mapping	227529	SNV	1	G	A		Heterozygous	36	67	53.7313	0.46875	36.6667	chrII mapping-227529-G-A	1
uvb_Both_487_15	Both_487_15	chrII mapping	787234	SNV	1	A	T		Homozygous	42	68	61.7647	0.485714	35.8095	chrII mapping-787234-A-T	1
uvb_Both_487_15	Both_487_15	chrIII mapping	99120	SNV	1	C	T		Heterozygous	21	39	53.8462	0.447368	36.4286	chrIII mapping-99120-C-T	1
uvb_Both_487_15	Both_487_15	chrIV mapping	359614	SNV	1	A	G		Homozygous	34	59	57.6271	0.483333	36.6471	chrIV mapping-359614-A-G	1
uvb_Both_487_15	Both_487_15	chrIV mapping	909195	MNV	2	AC	TT		Heterozygous	20	43	46.5116	0.5	35.4	chrIV mapping-909195-AC-TT	1
uvb_Both_487_15	Both_487_15	chrIV mapping	1156696	SNV	1	T	C		Heterozygous	27	57	47.3684	0.458333	37	chrIV mapping-1156696-T-C	1
uvb_Both_487_15	Both_487_15	chrIX mapping	205846	SNV	1	T	A		Heterozygous	27	51	52.9412	0.463415	37	chrIX mapping-205846-T-A	1
uvb_Both_487_15	Both_487_15	chrV mapping	71015	SNV	1	G	C		Heterozygous	35	76	46.0526	0.47541	36.6571	chrV mapping-71015-G-C	1
uvb_Both_487_15	Both_487_15	chrV mapping	482338	SNV	1	G	A		Heterozygous	26	50	52	0.47619	37	chrV mapping-482338-G-A	1
uvb_Both_487_15	Both_487_15	chrVII mapping	254585	SNV	1	A	G		Homozygous	29	48	60.4167	0.489362	36.1034	chrVII mapping-254585-A-G	1
uvb_Both_487_15	Both_487_15	chrVII mapping	478872	SNV	1	T	C		Heterozygous	32	59	54.2373	0.4375	35.8125	chrVII mapping-478872-T-C	1
uvb_Both_487_15	Both_487_15	chrVII mapping	503506	SNV	1	T	C		Homozygous	37	67	55.2239	0.492308	34.5676	chrVII mapping-503506-T-C	1
uvb_Both_487_15	Both_487_15	chrVII mapping	795493	SNV	1	T	A		Homozygous	45	75	60	0.492754	35.6222	chrVII mapping-795493-T-A	1
uvb_Both_487_15	Both_487_15	chrVII mapping	1045912	SNV	1	A	G		Heterozygous	28	58	48.2759	0.5	37	chrVII mapping-1045912-A-G	1
uvb_Both_487_15	Both_487_15	chrVIII mapping	3105	SNV	1	A	T		Heterozygous	13	26	50	0.368421	34.0769	chrVIII mapping-3105-A-T	1
uvb_Both_487_15	Both_487_15	chrVIII mapping	267705	SNV	1	A	T		Heterozygous	26	56	46.4286	0.489362	35.5385	chrVIII mapping-267705-A-T	1
uvb_Both_487_15	Both_487_15	chrX mapping	172320	MNV	2	AG	GA		Heterozygous	29	63	46.0317	0.468085	36.7931	chrX mapping-172320-AG-GA	1
uvb_Both_487_15	Both_487_15	chrXI mapping	263958	SNV	1	A	T		Heterozygous	19	41	46.3415	0.5	34.3684	chrXI mapping-263958-A-T	1
uvb_Both_487_15	Both_487_15	chrXII mapping	634361	MNV	2	AC	TT		Heterozygous	29	55	52.7273	0.422222	35.4828	chrXII mapping-634361-AC-TT	1
uvb_Both_487_15	Both_487_15	chrXIII mapping	481462	SNV	1	T	A		Heterozygous	35	69	50.7246	0.461538	35.1714	chrXIII mapping-481462-T-A	1
uvb_Both_487_15	Both_487_15	chrXIII mapping	836025	SNV	1	A	G		Heterozygous	25	49	51.0204	0.477273	35.56	chrXIII mapping-836025-A-G	1
uvb_Both_487_15	Both_487_15	chrXIV mapping	92858	SNV	1	T	C		Homozygous	38	66	57.5758	0.459016	37	chrXIV mapping-92858-T-C	1
uvb_Both_487_15	Both_487_15	chrXIV mapping	223059	SNV	1	T	A		Heterozygous	36	70	51.4286	0.481481	36.3333	chrXIV mapping-223059-T-A	1
uvb_Both_487_15	Both_487_15	chrXV mapping	551064	SNV	1	T	C		Heterozygous	28	55	50.9091	0.5	36.1429	chrXV mapping-551064-T-C	1
uvb_Both_487_15	Both_487_15	chrXV mapping	1014257	SNV	1	A	G		Heterozygous	28	55	50.9091	0.5	35.6429	chrXV mapping-1014257-A-G	1
uvb_Both_487_15	Both_487_15	chrXVI mapping	113848	SNV	1	T	C		Homozygous	37	37	100	0.459016	36.6757	chrXVI mapping-113848-T-C	1
uvb_Both_487_16	Both_487_16	chrII mapping	113073	SNV	1	G	A		Heterozygous	26	56	46.4286	0.465116	34.0769	chrII mapping-113073-G-A	1
uvb_Both_487_16	Both_487_16	chrII mapping	392944	SNV	1	A	T		Heterozygous	40	75	53.3333	0.459016	37	chrII mapping-392944-A-T	1
uvb_Both_487_16	Both_487_16	chrII mapping	463263	SNV	1	T	A		Heterozygous	19	41	46.3415	0.428571	37	chrII mapping-463263-T-A	1
uvb_Both_487_16	Both_487_16	chrIV mapping	738918	SNV	1	T	A		Homozygous	48	48	100	0.493671	36	chrIV mapping-738918-T-A	1
uvb_Both_487_16	Both_487_16	chrIV mapping	796847	SNV	1	G	A		Homozygous	65	65	100	0.49505	35.6154	chrIV mapping-796847-G-A	1
uvb_Both_487_16	Both_487_16	chrIX mapping	41861	SNV	1	C	T		Heterozygous	22	45	48.8889	0.475	35.2727	chrIX mapping-41861-C-T	1
uvb_Both_487_16	Both_487_16	chrIX mapping	311918	SNV	1	G	C		Homozygous	35	54	64.8148	0.46	35.1714	chrIX mapping-311918-G-C	1
uvb_Both_487_16	Both_487_16	chrV mapping	570128	SNV	1	T	C		Heterozygous	28	58	48.2759	0.489796	34.3571	chrV mapping-570128-T-C	1
uvb_Both_487_16	Both_487_16	chrVIII mapping	446767	SNV	1	C	T		Heterozygous	28	61	45.9016	0.461538	36.5714	chrVIII mapping-446767-C-T	1
uvb_Both_487_16	Both_487_16	chrX mapping	30882	SNV	1	A	T		Heterozygous	41	77	53.2468	0.5	36.0732	chrX mapping-30882-A-T	1
uvb_Both_487_16	Both_487_16	chrX mapping	208179	SNV	1	A	T		Heterozygous	21	40	52.5	0.46875	33.4762	chrX mapping-208179-A-T	1
uvb_Both_487_16	Both_487_16	chrX mapping	745698	SNV	1	T	G		Homozygous	10	18	55.5556	0.444444	35.8	chrX mapping-745698-T-G	2
uvb_Both_487_16	Both_487_16	chrX mapping	745704	SNV	1	G	T		Homozygous	10	18	55.5556	0.444444	35.8	chrX mapping-745704-G-T	1
uvb_Both_487_16	Both_487_16	chrXI mapping	242207	SNV	1	G	A		Homozygous	16	29	55.1724	0.428571	37	chrXI mapping-242207-G-A	1
uvb_Both_487_16	Both_487_16	chrXI mapping	495370	SNV	1	C	G		Heterozygous	33	62	53.2258	0.488889	35.8485	chrXI mapping-495370-C-G	1
uvb_Both_487_16	Both_487_16	chrXI mapping	530573	SNV	1	T	A		Heterozygous	30	60	50	0.489362	35.7333	chrXI mapping-530573-T-A	1
uvb_Both_487_16	Both_487_16	chrXII mapping	75347	SNV	1	G	A		Heterozygous	36	79	45.5696	0.483333	37	chrXII mapping-75347-G-A	1
uvb_Both_487_16	Both_487_16	chrXII mapping	214939	SNV	1	A	G		Heterozygous	28	59	47.4576	0.469388	37	chrXII mapping-214939-A-G	1
uvb_Both_487_16	Both_487_16	chrXII mapping	828570	SNV	1	C	T		Homozygous	49	49	100	0.463415	35.9388	chrXII mapping-828570-C-T	1
uvb_Both_487_16	Both_487_16	chrXIII mapping	363900	SNV	1	C	T		Heterozygous	36	72	50	0.464286	35.9444	chrXIII mapping-363900-C-T	1
uvb_Both_487_16	Both_487_16	chrXIV mapping	60226	SNV	1	A	T		Heterozygous	24	50	48	0.473684	37	chrXIV mapping-60226-A-T	1
uvb_Both_487_16	Both_487_16	chrXIV mapping	88061	SNV	1	A	C		Heterozygous	24	44	54.5455	0.333333	36.5	chrXIV mapping-88061-A-C	1
uvb_Both_487_16	Both_487_16	chrXIV mapping	108202	SNV	1	C	T		Homozygous	39	69	56.5217	0.478261	36.0256	chrXIV mapping-108202-C-T	1
uvb_Both_487_16	Both_487_16	chrXV mapping	83539	SNV	1	A	C		Heterozygous	29	63	46.0317	0.46	36.5862	chrXV mapping-83539-A-C	1
uvb_Both_487_16	Both_487_16	chrXV mapping	688642	SNV	1	C	T		Heterozygous	24	49	48.9796	0.394737	37	chrXV mapping-688642-C-T	1
uvb_Both_487_16	Both_487_16	chrXV mapping	920846	SNV	1	A	G		Homozygous	33	55	60	0.444444	35.4242	chrXV mapping-920846-A-G	1
uvb_Both_487_16	Both_487_16	chrXVI mapping	266145	SNV	1	G	T		Heterozygous	30	64	46.875	0.489796	36.6	chrXVI mapping-266145-G-T	1
uvb_Both_487_16	Both_487_16	chrXVI mapping	500355	SNV	1	G	A		Homozygous	32	54	59.2593	0.5	37	chrXVI mapping-500355-G-A	1
uvb_Both_487_16	Both_487_16	chrXVI mapping	594617	SNV	1	A	T		Heterozygous	29	55	52.7273	0.425532	37	chrXVI mapping-594617-A-T	1
uvb_NoPL_482_1	NoPL_482_1	chrI mapping	6128	SNV	1	A	T		Heterozygous	46	98	46.9388	0.419355	34.5217	chrI mapping-6128-A-T	1
uvb_NoPL_482_1	NoPL_482_1	chrI mapping	14237	SNV	1	C	T		Homozygous	62	104	59.6154	0.483516	35.3548	chrI mapping-14237-C-T	1
uvb_NoPL_482_1	NoPL_482_1	chrI mapping	16691	SNV	1	C	T		Homozygous	57	103	55.3398	0.417722	36.3684	chrI mapping-16691-C-T	1
uvb_NoPL_482_1	NoPL_482_1	chrI mapping	35790	SNV	1	G	A		Homozygous	64	108	59.2593	0.5	36.2188	chrI mapping-35790-G-A	1
uvb_NoPL_482_1	NoPL_482_1	chrI mapping	56520	SNV	1	T	C		Heterozygous	61	126	48.4127	0.447059	35.9836	chrI mapping-56520-T-C	1
uvb_NoPL_482_1	NoPL_482_1	chrI mapping	71995	SNV	1	C	T		Homozygous	62	114	54.386	0.451613	36.0323	chrI mapping-71995-C-T	1
uvb_NoPL_482_1	NoPL_482_1	chrI mapping	81152	SNV	1	G	A		Heterozygous	52	114	45.614	0.487179	36.7692	chrI mapping-81152-G-A	1
uvb_NoPL_482_1	NoPL_482_1	chrI mapping	105480	SNV	1	G	A		Heterozygous	57	107	53.271	0.493827	35.9123	chrI mapping-105480-G-A	1
uvb_NoPL_482_1	NoPL_482_1	chrI mapping	108408	SNV	1	G	A		Homozygous	56	97	57.732	0.45679	35.4286	chrI mapping-108408-G-A	1
uvb_NoPL_482_1	NoPL_482_1	chrI mapping	127366	SNV	1	T	A		Homozygous	59	104	56.7308	0.494505	36.1864	chrI mapping-127366-T-A	1
uvb_NoPL_482_1	NoPL_482_1	chrI mapping	135405	SNV	1	G	A		Heterozygous	52	99	52.5253	0.492958	33.3846	chrI mapping-135405-G-A	1
uvb_NoPL_482_1	NoPL_482_1	chrI mapping	139249	SNV	1	C	T		Homozygous	63	113	55.7522	0.473684	35.1587	chrI mapping-139249-C-T	1
uvb_NoPL_482_1	NoPL_482_1	chrI mapping	180368	SNV	1	G	A		Heterozygous	68	130	52.3077	0.479592	34.8235	chrI mapping-180368-G-A	1
uvb_NoPL_482_1	NoPL_482_1	chrI mapping	181220	SNV	1	C	T		Heterozygous	59	117	50.4274	0.493827	36.5932	chrI mapping-181220-C-T	1
uvb_NoPL_482_1	NoPL_482_1	chrI mapping	183208	SNV	1	G	A		Heterozygous	46	93	49.4624	0.396825	34.3043	chrI mapping-183208-G-A	1
uvb_NoPL_482_1	NoPL_482_1	chrI mapping	227486	SNV	1	G	A		Heterozygous	62	129	48.062	0.47	35.6129	chrI mapping-227486-G-A	1
uvb_NoPL_482_1	NoPL_482_1	chrII mapping	53411	SNV	1	G	A		Heterozygous	55	111	49.5495	0.432099	34.9636	chrII mapping-53411-G-A	1
uvb_NoPL_482_1	NoPL_482_1	chrII mapping	54333	SNV	1	G	A		Heterozygous	49	105	46.6667	0.478261	36.7551	chrII mapping-54333-G-A	1
uvb_NoPL_482_1	NoPL_482_1	chrII mapping	77602	SNV	1	C	T		Heterozygous	64	131	48.855	0.489583	35.4375	chrII mapping-77602-C-T	2
uvb_NoPL_482_1	NoPL_482_1	chrII mapping	108730	SNV	1	C	T		Homozygous	56	95	58.9474	0.43038	36.5714	chrII mapping-108730-C-T	1
uvb_NoPL_482_1	NoPL_482_1	chrII mapping	138307	SNV	1	G	A		Heterozygous	47	94	50	0.450704	36.1915	chrII mapping-138307-G-A	1
uvb_NoPL_482_1	NoPL_482_1	chrII mapping	141616	SNV	1	T	C		Heterozygous	51	107	47.6636	0.493506	35.9804	chrII mapping-141616-T-C	1
uvb_NoPL_482_1	NoPL_482_1	chrII mapping	148043	Replacement	2	TC	A		Homozygous	59	100	59	0.481013	35.2881	chrII mapping-148043-TC-A	1
uvb_NoPL_482_1	NoPL_482_1	chrII mapping	172782	SNV	1	T	C		Heterozygous	49	105	46.6667	0.353846	34.9184	chrII mapping-172782-T-C	1
uvb_NoPL_482_1	NoPL_482_1	chrII mapping	205286	SNV	1	C	T		Heterozygous	60	127	47.2441	0.487179	34.9333	chrII mapping-205286-C-T	1
uvb_NoPL_482_1	NoPL_482_1	chrII mapping	229634	SNV	1	T	A		Homozygous	70	124	56.4516	0.486486	34.1714	chrII mapping-229634-T-A	1
uvb_NoPL_482_1	NoPL_482_1	chrII mapping	243357	SNV	1	G	A		Heterozygous	54	111	48.6486	0.422535	36.5556	chrII mapping-243357-G-A	1
uvb_NoPL_482_1	NoPL_482_1	chrII mapping	248747	SNV	1	A	G		Heterozygous	45	92	48.913	0.478873	34.4667	chrII mapping-248747-A-G	1
uvb_NoPL_482_1	NoPL_482_1	chrII mapping	253127	SNV	1	G	A		Heterozygous	39	86	45.3488	0.45614	36.6923	chrII mapping-253127-G-A	1
uvb_NoPL_482_1	NoPL_482_1	chrII mapping	286543	SNV	1	A	G		Homozygous	68	118	57.6271	0.47619	33.8824	chrII mapping-286543-A-G	1
uvb_NoPL_482_1	NoPL_482_1	chrII mapping	288610	SNV	1	G	A		Homozygous	62	114	54.386	0.4875	34.3548	chrII mapping-288610-G-A	1
uvb_NoPL_482_1	NoPL_482_1	chrII mapping	295165	SNV	1	G	A		Homozygous	47	80	58.75	0.47541	36.234	chrII mapping-295165-G-A	1
uvb_NoPL_482_1	NoPL_482_1	chrII mapping	317173	SNV	1	C	T		Homozygous	87	87	100	0.492063	35.5517	chrII mapping-317173-C-T	1
uvb_NoPL_482_1	NoPL_482_1	chrII mapping	335747	SNV	1	G	A		Heterozygous	45	88	51.1364	0.47541	34.4667	chrII mapping-335747-G-A	1
uvb_NoPL_482_1	NoPL_482_1	chrII mapping	357552	SNV	1	G	A		Homozygous	52	95	54.7368	0.41791	35.5385	chrII mapping-357552-G-A	1
uvb_NoPL_482_1	NoPL_482_1	chrII mapping	399642	SNV	1	G	A		Homozygous	60	107	56.0748	0.447059	34.3	chrII mapping-399642-G-A	1
uvb_NoPL_482_1	NoPL_482_1	chrII mapping	422804	SNV	1	G	A		Heterozygous	39	80	48.75	0.442308	34.0769	chrII mapping-422804-G-A	1
uvb_NoPL_482_1	NoPL_482_1	chrII mapping	464686	SNV	1	T	A		Homozygous	49	88	55.6818	0.430556	36.2245	chrII mapping-464686-T-A	1
uvb_NoPL_482_1	NoPL_482_1	chrII mapping	471514	SNV	1	T	A		Heterozygous	61	114	53.5088	0.487179	36.5738	chrII mapping-471514-T-A	1
uvb_NoPL_482_1	NoPL_482_1	chrII mapping	480916	SNV	1	G	A		Heterozygous	57	118	48.3051	0.475	36.3333	chrII mapping-480916-G-A	1
uvb_NoPL_482_1	NoPL_482_1	chrII mapping	506260	SNV	1	C	T		Heterozygous	61	114	53.5088	0.39759	35.7869	chrII mapping-506260-C-T	1
uvb_NoPL_482_1	NoPL_482_1	chrII mapping	506746	SNV	1	T	C		Heterozygous	62	133	46.6165	0.476744	35.7742	chrII mapping-506746-T-C	2
uvb_NoPL_482_1	NoPL_482_1	chrII mapping	506943	SNV	1	C	T		Heterozygous	59	118	50	0.5	35.9492	chrII mapping-506943-C-T	1
uvb_NoPL_482_1	NoPL_482_1	chrII mapping	510647	SNV	1	C	T		Homozygous	63	110	57.2727	0.438202	36.5873	chrII mapping-510647-C-T	1
uvb_NoPL_482_1	NoPL_482_1	chrII mapping	532084	SNV	1	G	T		Heterozygous	44	92	47.8261	0.491525	37	chrII mapping-532084-G-T	1
uvb_NoPL_482_1	NoPL_482_1	chrII mapping	533088	SNV	1	G	A		Heterozygous	36	69	52.1739	0.45283	35.6111	chrII mapping-533088-G-A	1
uvb_NoPL_482_1	NoPL_482_1	chrII mapping	537490	SNV	1	C	T		Homozygous	54	96	56.25	0.493671	35.8519	chrII mapping-537490-C-T	1
uvb_NoPL_482_1	NoPL_482_1	chrII mapping	538868	SNV	1	C	T		Heterozygous	55	106	51.8868	0.457143	36.3091	chrII mapping-538868-C-T	1
uvb_NoPL_482_1	NoPL_482_1	chrII mapping	543828	SNV	1	G	A		Heterozygous	53	105	50.4762	0.478873	35.6415	chrII mapping-543828-G-A	1
uvb_NoPL_482_1	NoPL_482_1	chrII mapping	572925	SNV	1	C	T		Heterozygous	47	95	49.4737	0.477612	36.4894	chrII mapping-572925-C-T	1
uvb_NoPL_482_1	NoPL_482_1	chrII mapping	645202	SNV	1	C	T		Heterozygous	49	108	45.3704	0.4	33.0816	chrII mapping-645202-C-T	1
uvb_NoPL_482_1	NoPL_482_1	chrII mapping	678338	SNV	1	A	G		Homozygous	56	98	57.1429	0.488095	35.8571	chrII mapping-678338-A-G	1
uvb_NoPL_482_1	NoPL_482_1	chrII mapping	693643	SNV	1	A	C		Homozygous	52	91	57.1429	0.469697	36.5385	chrII mapping-693643-A-C	1
uvb_NoPL_482_1	NoPL_482_1	chrII mapping	702487	SNV	1	C	T		Homozygous	94	95	98.9474	0.440559	35.383	chrII mapping-702487-C-T	1
uvb_NoPL_482_1	NoPL_482_1	chrII mapping	709240	SNV	1	G	A		Heterozygous	50	97	51.5464	0.486111	36.52	chrII mapping-709240-G-A	1
uvb_NoPL_482_1	NoPL_482_1	chrII mapping	709630	SNV	1	A	G		Homozygous	63	112	56.25	0.45977	36.5873	chrII mapping-709630-A-G	2
uvb_NoPL_482_1	NoPL_482_1	chrII mapping	717252	SNV	1	A	G		Heterozygous	50	97	51.5464	0.438356	34	chrII mapping-717252-A-G	1
uvb_NoPL_482_1	NoPL_482_1	chrII mapping	792315	SNV	1	A	G		Heterozygous	58	110	52.7273	0.493671	35.7241	chrII mapping-792315-A-G	1
uvb_NoPL_482_1	NoPL_482_1	chrIII mapping	386	SNV	1	T	C		Homozygous	87	87	100	0.444444	36.7011	chrIII mapping-386-T-C	1
uvb_NoPL_482_1	NoPL_482_1	chrIII mapping	2762	SNV	1	G	A		Homozygous	101	101	100	0.480263	36.505	chrIII mapping-2762-G-A	1
uvb_NoPL_482_1	NoPL_482_1	chrIII mapping	4077	SNV	1	A	T		Homozygous	62	97	63.9175	0.455556	36.1935	chrIII mapping-4077-A-T	1
uvb_NoPL_482_1	NoPL_482_1	chrIII mapping	5080	SNV	1	A	T		Heterozygous	22	42	52.381	0.318182	37	chrIII mapping-5080-A-T	1
uvb_NoPL_482_1	NoPL_482_1	chrIII mapping	6635	SNV	1	A	G		Heterozygous	50	95	52.6316	0.5	35.96	chrIII mapping-6635-A-G	1
uvb_NoPL_482_1	NoPL_482_1	chrIII mapping	11751	SNV	1	C	T		Homozygous	48	86	55.814	0.418919	34.625	chrIII mapping-11751-C-T	1
uvb_NoPL_482_1	NoPL_482_1	chrIII mapping	19348	SNV	1	G	A		Heterozygous	56	110	50.9091	0.413333	37	chrIII mapping-19348-G-A	1
uvb_NoPL_482_1	NoPL_482_1	chrIII mapping	28050	SNV	1	C	T		Homozygous	69	120	57.5	0.466019	35.4058	chrIII mapping-28050-C-T	1
uvb_NoPL_482_1	NoPL_482_1	chrIII mapping	95647	SNV	1	A	G		Heterozygous	46	91	50.5495	0.5	36.2174	chrIII mapping-95647-A-G	1
uvb_NoPL_482_1	NoPL_482_1	chrIII mapping	132029	SNV	1	A	T		Heterozygous	60	130	46.1538	0.464286	35.3333	chrIII mapping-132029-A-T	1
uvb_NoPL_482_1	NoPL_482_1	chrIII mapping	156301	SNV	1	T	C		Homozygous	71	124	57.2581	0.484536	35.2535	chrIII mapping-156301-T-C	1
uvb_NoPL_482_1	NoPL_482_1	chrIII mapping	222487	SNV	1	A	G		Heterozygous	52	109	47.7064	0.466667	34.3846	chrIII mapping-222487-A-G	1
uvb_NoPL_482_1	NoPL_482_1	chrIII mapping	234892	SNV	1	G	A		Heterozygous	61	121	50.4132	0.467391	35.0984	chrIII mapping-234892-G-A	2
uvb_NoPL_482_1	NoPL_482_1	chrIII mapping	234902	SNV	1	G	A		Heterozygous	62	122	50.8197	0.464646	36	chrIII mapping-234902-G-A	1
uvb_NoPL_482_1	NoPL_482_1	chrIII mapping	236860	SNV	1	A	G		Heterozygous	56	110	50.9091	0.3875	33.5714	chrIII mapping-236860-A-G	1
uvb_NoPL_482_1	NoPL_482_1	chrIII mapping	248179	SNV	1	G	A		Heterozygous	45	98	45.9184	0.452055	36.4667	chrIII mapping-248179-G-A	1
uvb_NoPL_482_1	NoPL_482_1	chrIII mapping	279072	SNV	1	G	A		Heterozygous	56	118	47.4576	0.494382	36.3571	chrIII mapping-279072-G-A	1
uvb_NoPL_482_1	NoPL_482_1	chrIII mapping	283824	SNV	1	T	C		Heterozygous	54	110	49.0909	0.438356	36.2963	chrIII mapping-283824-T-C	1
uvb_NoPL_482_1	NoPL_482_1	chrIII mapping	287415	SNV	1	T	C		Heterozygous	60	123	48.7805	0.5	35.5333	chrIII mapping-287415-T-C	1
uvb_NoPL_482_1	NoPL_482_1	chrIII mapping	305570	SNV	1	A	G		Homozygous	99	99	100	0.434783	34.8586	chrIII mapping-305570-A-G	1
uvb_NoPL_482_1	NoPL_482_1	chrIII mapping	314067	SNV	1	T	C		Homozygous	96	96	100	0.492188	35.3125	chrIII mapping-314067-T-C	1
uvb_NoPL_482_1	NoPL_482_1	chrIV mapping	27610	SNV	1	G	A		Heterozygous	57	104	54.8077	0.487179	36.3684	chrIV mapping-27610-G-A	1
uvb_NoPL_482_1	NoPL_482_1	chrIV mapping	28033	SNV	1	G	A		Heterozygous	61	115	53.0435	0.5	36.6066	chrIV mapping-28033-G-A	2
uvb_NoPL_482_1	NoPL_482_1	chrIV mapping	28138	SNV	1	G	T		Heterozygous	61	126	48.4127	0.494737	35.1311	chrIV mapping-28138-G-T	1
uvb_NoPL_482_1	NoPL_482_1	chrIV mapping	38548	SNV	1	T	C		Homozygous	114	114	100	0.484277	36.2281	chrIV mapping-38548-T-C	1
uvb_NoPL_482_1	NoPL_482_1	chrIV mapping	47353	SNV	1	C	T		Homozygous	95	97	97.9381	0.47482	35.1895	chrIV mapping-47353-C-T	1
uvb_NoPL_482_1	NoPL_482_1	chrIV mapping	56779	SNV	1	T	C		Homozygous	111	111	100	0.493671	32.9099	chrIV mapping-56779-T-C	2
uvb_NoPL_482_1	NoPL_482_1	chrIV mapping	71619	SNV	1	G	A		Homozygous	116	116	100	0.431953	35.8448	chrIV mapping-71619-G-A	2
uvb_NoPL_482_1	NoPL_482_1	chrIV mapping	82284	SNV	1	C	T		Homozygous	132	132	100	0.457831	36.2576	chrIV mapping-82284-C-T	1
uvb_NoPL_482_1	NoPL_482_1	chrIV mapping	117748	SNV	1	C	T		Homozygous	120	120	100	0.456954	35.5167	chrIV mapping-117748-C-T	1
uvb_NoPL_482_1	NoPL_482_1	chrIV mapping	139474	SNV	1	C	T		Heterozygous	53	100	53	0.4875	35.3774	chrIV mapping-139474-C-T	1
uvb_NoPL_482_1	NoPL_482_1	chrIV mapping	143388	SNV	1	T	A		Homozygous	61	110	55.4545	0.493827	36.8033	chrIV mapping-143388-T-A	1
uvb_NoPL_482_1	NoPL_482_1	chrIV mapping	144128	SNV	1	A	T		Homozygous	108	108	100	0.460526	35.3889	chrIV mapping-144128-A-T	1
uvb_NoPL_482_1	NoPL_482_1	chrIV mapping	176973	SNV	1	C	T		Heterozygous	53	107	49.5327	0.487179	36.0566	chrIV mapping-176973-C-T	1
uvb_NoPL_482_1	NoPL_482_1	chrIV mapping	179069	SNV	1	C	T		Homozygous	113	115	98.2609	0.476821	36.115	chrIV mapping-179069-C-T	1
uvb_NoPL_482_1	NoPL_482_1	chrIV mapping	179495	SNV	1	T	G		Homozygous	94	95	98.9474	0.463768	35.0213	chrIV mapping-179495-T-G	1
uvb_NoPL_482_1	NoPL_482_1	chrIV mapping	184287	SNV	1	T	A		Heterozygous	47	90	52.2222	0.5	35.7234	chrIV mapping-184287-T-A	1
uvb_NoPL_482_1	NoPL_482_1	chrIV mapping	184298	MNV	2	CC	TT		Heterozygous	48	95	50.5263	0.492308	34.7917	chrIV mapping-184298-CC-TT	1
uvb_NoPL_482_1	NoPL_482_1	chrIV mapping	199866	SNV	1	C	T		Homozygous	74	78	94.8718	0.494737	36.3243	chrIV mapping-199866-C-T	1
uvb_NoPL_482_1	NoPL_482_1	chrIV mapping	208018	SNV	1	G	A		Homozygous	101	101	100	0.456522	36.0297	chrIV mapping-208018-G-A	1
uvb_NoPL_482_1	NoPL_482_1	chrIV mapping	224897	SNV	1	C	T		Homozygous	118	118	100	0.485549	36.4576	chrIV mapping-224897-C-T	1
uvb_NoPL_482_1	NoPL_482_1	chrIV mapping	307439	SNV	1	G	A		Heterozygous	49	98	50	0.492308	35.7347	chrIV mapping-307439-G-A	1
uvb_NoPL_482_1	NoPL_482_1	chrIV mapping	350495	SNV	1	A	T		Heterozygous	61	113	53.9823	0.483146	34.9344	chrIV mapping-350495-A-T	1
uvb_NoPL_482_1	NoPL_482_1	chrIV mapping	371670	SNV	1	C	A		Homozygous	73	117	62.3932	0.490385	35.7945	chrIV mapping-371670-C-A	1
uvb_NoPL_482_1	NoPL_482_1	chrIV mapping	373084	SNV	1	T	A		Homozygous	63	113	55.7522	0.436782	36.2063	chrIV mapping-373084-T-A	1
uvb_NoPL_482_1	NoPL_482_1	chrIV mapping	452387	SNV	1	G	A		Heterozygous	43	91	47.2527	0.492063	36.7209	chrIV mapping-452387-G-A	1
uvb_NoPL_482_1	NoPL_482_1	chrIV mapping	470765	SNV	1	G	A		Heterozygous	61	120	50.8333	0.418605	35.3607	chrIV mapping-470765-G-A	1
uvb_NoPL_482_1	NoPL_482_1	chrIV mapping	513153	SNV	1	T	C		Heterozygous	39	84	46.4286	0.416667	34.0769	chrIV mapping-513153-T-C	1
uvb_NoPL_482_1	NoPL_482_1	chrIV mapping	513585	SNV	1	C	T		Homozygous	63	113	55.7522	0.452632	36.2063	chrIV mapping-513585-C-T	1
uvb_NoPL_482_1	NoPL_482_1	chrIV mapping	522337	SNV	1	T	C		Heterozygous	46	95	48.4211	0.45614	37	chrIV mapping-522337-T-C	1
uvb_NoPL_482_1	NoPL_482_1	chrIV mapping	562105	SNV	1	G	A		Heterozygous	47	102	46.0784	0.492754	37	chrIV mapping-562105-G-A	1
uvb_NoPL_482_1	NoPL_482_1	chrIV mapping	664673	SNV	1	G	A		Homozygous	57	100	57	0.475	35.2105	chrIV mapping-664673-G-A	2
uvb_NoPL_482_1	NoPL_482_1	chrIV mapping	668703	SNV	1	G	A		Heterozygous	43	89	48.3146	0.5	36.1628	chrIV mapping-668703-G-A	1
uvb_NoPL_482_1	NoPL_482_1	chrIV mapping	679217	SNV	1	A	G		Heterozygous	43	88	48.8636	0.442623	34.9535	chrIV mapping-679217-A-G	1
uvb_NoPL_482_1	NoPL_482_1	chrIV mapping	691042	SNV	1	C	T		Heterozygous	53	117	45.2991	0.428571	36.0566	chrIV mapping-691042-C-T	1
uvb_NoPL_482_1	NoPL_482_1	chrIV mapping	694527	SNV	1	C	T		Homozygous	62	99	62.6263	0.494949	36.8065	chrIV mapping-694527-C-T	1
uvb_NoPL_482_1	NoPL_482_1	chrIV mapping	709387	SNV	1	G	A		Heterozygous	45	95	47.3684	0.5	35.6222	chrIV mapping-709387-G-A	1
uvb_NoPL_482_1	NoPL_482_1	chrIV mapping	719492	SNV	1	G	A		Homozygous	105	105	100	0.394161	34.4857	chrIV mapping-719492-G-A	1
uvb_NoPL_482_1	NoPL_482_1	chrIV mapping	720658	SNV	1	A	T		Homozygous	53	89	59.5506	0.444444	35.3019	chrIV mapping-720658-A-T	1
uvb_NoPL_482_1	NoPL_482_1	chrIV mapping	739990	SNV	1	A	G		Heterozygous	41	88	46.5909	0.433333	36.7073	chrIV mapping-739990-A-G	1
uvb_NoPL_482_1	NoPL_482_1	chrIV mapping	744169	SNV	1	G	A		Homozygous	49	82	59.7561	0.428571	36.4694	chrIV mapping-744169-G-A	1
uvb_NoPL_482_1	NoPL_482_1	chrIV mapping	774273	SNV	1	T	C		Heterozygous	59	111	53.1532	0.466667	34.4576	chrIV mapping-774273-T-C	2
uvb_NoPL_482_1	NoPL_482_1	chrIV mapping	807554	SNV	1	A	T		Homozygous	90	90	100	0.492063	36.3333	chrIV mapping-807554-A-T	1
uvb_NoPL_482_1	NoPL_482_1	chrIV mapping	809108	SNV	1	C	T		Heterozygous	62	123	50.4065	0.4375	36.3871	chrIV mapping-809108-C-T	1
uvb_NoPL_482_1	NoPL_482_1	chrIV mapping	846830	SNV	1	T	A		Heterozygous	55	102	53.9216	0.485714	35.6545	chrIV mapping-846830-T-A	1
uvb_NoPL_482_1	NoPL_482_1	chrIV mapping	894743	SNV	1	T	C		Heterozygous	55	105	52.381	0.449275	35.5818	chrIV mapping-894743-T-C	1
uvb_NoPL_482_1	NoPL_482_1	chrIV mapping	907005	SNV	1	C	A		Heterozygous	44	82	53.6585	0.45614	35.2727	chrIV mapping-907005-C-A	1
uvb_NoPL_482_1	NoPL_482_1	chrIV mapping	913366	SNV	1	G	A		Heterozygous	54	110	49.0909	0.454545	35.1481	chrIV mapping-913366-G-A	1
uvb_NoPL_482_1	NoPL_482_1	chrIV mapping	946392	MNV	2	CC	TT		Heterozygous	51	98	52.0408	0.493506	36.1373	chrIV mapping-946392-CC-TT	1
uvb_NoPL_482_1	NoPL_482_1	chrIV mapping	948444	SNV	1	T	A		Heterozygous	45	95	47.3684	0.492063	36.4667	chrIV mapping-948444-T-A	1
uvb_NoPL_482_1	NoPL_482_1	chrIV mapping	997815	SNV	1	G	A		Heterozygous	45	93	48.3871	0.5	32.0222	chrIV mapping-997815-G-A	1
uvb_NoPL_482_1	NoPL_482_1	chrIV mapping	1070283	SNV	1	G	A		Heterozygous	58	121	47.9339	0.486486	36.1724	chrIV mapping-1070283-G-A	1
uvb_NoPL_482_1	NoPL_482_1	chrIV mapping	1070389	SNV	1	A	G		Heterozygous	50	101	49.505	0.478261	36.76	chrIV mapping-1070389-A-G	1
uvb_NoPL_482_1	NoPL_482_1	chrIV mapping	1078481	SNV	1	G	A		Heterozygous	64	119	53.7815	0.478723	35.875	chrIV mapping-1078481-G-A	1
uvb_NoPL_482_1	NoPL_482_1	chrIV mapping	1078540	SNV	1	G	A		Homozygous	61	106	57.5472	0.461538	35.3934	chrIV mapping-1078540-G-A	1
uvb_NoPL_482_1	NoPL_482_1	chrIV mapping	1082864	SNV	1	G	A		Heterozygous	57	112	50.8929	0.5	36.7895	chrIV mapping-1082864-G-A	1
uvb_NoPL_482_1	NoPL_482_1	chrIV mapping	1091302	SNV	1	G	A		Heterozygous	65	138	47.1014	0.494624	33.3077	chrIV mapping-1091302-G-A	1
uvb_NoPL_482_1	NoPL_482_1	chrIV mapping	1110212	SNV	1	C	T		Heterozygous	39	86	45.3488	0.490566	36.0769	chrIV mapping-1110212-C-T	1
uvb_NoPL_482_1	NoPL_482_1	chrIV mapping	1153582	SNV	1	A	G		Heterozygous	68	127	53.5433	0.488636	35.1176	chrIV mapping-1153582-A-G	1
uvb_NoPL_482_1	NoPL_482_1	chrIV mapping	1179710	MNV	2	TC	AT		Homozygous	120	120	100	0.48125	35.4833	chrIV mapping-1179710-TC-AT	1
uvb_NoPL_482_1	NoPL_482_1	chrIV mapping	1202888	SNV	1	T	C		Homozygous	100	101	99.0099	0.493243	35.46	chrIV mapping-1202888-T-C	1
uvb_NoPL_482_1	NoPL_482_1	chrIV mapping	1202923	SNV	1	T	A		Homozygous	108	109	99.0826	0.471338	36.0926	chrIV mapping-1202923-T-A	1
uvb_NoPL_482_1	NoPL_482_1	chrIV mapping	1237369	SNV	1	A	T		Homozygous	101	101	100	0.462121	35.7525	chrIV mapping-1237369-A-T	1
uvb_NoPL_482_1	NoPL_482_1	chrIV mapping	1299997	SNV	1	C	T		Homozygous	83	84	98.8095	0.479675	34.9277	chrIV mapping-1299997-C-T	1
uvb_NoPL_482_1	NoPL_482_1	chrIV mapping	1355401	SNV	1	G	A		Homozygous	105	105	100	0.466216	36.2762	chrIV mapping-1355401-G-A	1
uvb_NoPL_482_1	NoPL_482_1	chrIV mapping	1362620	SNV	1	G	A		Homozygous	92	92	100	0.496183	34.1522	chrIV mapping-1362620-G-A	1
uvb_NoPL_482_1	NoPL_482_1	chrIV mapping	1369882	SNV	1	T	C		Homozygous	113	113	100	0.455128	36.2212	chrIV mapping-1369882-T-C	1
uvb_NoPL_482_1	NoPL_482_1	chrIV mapping	1402444	SNV	1	T	C		Homozygous	90	90	100	0.485714	36.4667	chrIV mapping-1402444-T-C	1
uvb_NoPL_482_1	NoPL_482_1	chrIV mapping	1428244	SNV	1	G	A		Homozygous	117	119	98.3193	0.405405	35.5983	chrIV mapping-1428244-G-A	1
uvb_NoPL_482_1	NoPL_482_1	chrIV mapping	1430865	SNV	1	T	A		Homozygous	108	108	100	0.487013	35.2963	chrIV mapping-1430865-T-A	1
uvb_NoPL_482_1	NoPL_482_1	chrIV mapping	1438451	SNV	1	A	G		Homozygous	114	115	99.1304	0.419753	36.0175	chrIV mapping-1438451-A-G	1
uvb_NoPL_482_1	NoPL_482_1	chrIV mapping	1489591	SNV	1	A	G		Heterozygous	33	69	47.8261	0.439024	28.8788	chrIV mapping-1489591-A-G	1
uvb_NoPL_482_1	NoPL_482_1	chrIV mapping	1522516	Insertion	1	-	T		Homozygous	71	95	74.7368	0.485437	33.4225	chrIV mapping-1522516---T	1
uvb_NoPL_482_1	NoPL_482_1	chrIV mapping	1525243	SNV	1	G	A		Heterozygous	40	85	47.0588	0.461538	33.15	chrIV mapping-1525243-G-A	1
uvb_NoPL_482_1	NoPL_482_1	chrIX mapping	39615	SNV	1	T	C		Heterozygous	67	125	53.6	0.489796	35.2687	chrIX mapping-39615-T-C	1
uvb_NoPL_482_1	NoPL_482_1	chrIX mapping	120751	SNV	1	C	T		Heterozygous	53	104	50.9615	0.486111	36.3208	chrIX mapping-120751-C-T	1
uvb_NoPL_482_1	NoPL_482_1	chrIX mapping	160382	SNV	1	C	T		Homozygous	112	113	99.115	0.466667	35.3393	chrIX mapping-160382-C-T	1
uvb_NoPL_482_1	NoPL_482_1	chrIX mapping	194347	SNV	1	T	C		Heterozygous	54	112	48.2143	0.47561	35.8519	chrIX mapping-194347-T-C	1
uvb_NoPL_482_1	NoPL_482_1	chrIX mapping	197483	MNV	2	CC	TT		Heterozygous	56	102	54.902	0.492958	35.4464	chrIX mapping-197483-CC-TT	1
uvb_NoPL_482_1	NoPL_482_1	chrIX mapping	214904	SNV	1	A	G		Homozygous	57	96	59.375	0.43038	35.6667	chrIX mapping-214904-A-G	1
uvb_NoPL_482_1	NoPL_482_1	chrIX mapping	239923	SNV	1	G	A		Heterozygous	49	99	49.4949	0.464789	35.2041	chrIX mapping-239923-G-A	1
uvb_NoPL_482_1	NoPL_482_1	chrIX mapping	247708	SNV	1	G	A		Heterozygous	61	116	52.5862	0.48	35.7541	chrIX mapping-247708-G-A	1
uvb_NoPL_482_1	NoPL_482_1	chrIX mapping	261196	SNV	1	A	T		Homozygous	54	101	53.4653	0.5	36.037	chrIX mapping-261196-A-T	1
uvb_NoPL_482_1	NoPL_482_1	chrIX mapping	269743	SNV	1	C	T		Heterozygous	55	117	47.0085	0.470588	36.3455	chrIX mapping-269743-C-T	1
uvb_NoPL_482_1	NoPL_482_1	chrIX mapping	300942	SNV	1	G	A		Homozygous	57	98	58.1633	0.488636	35	chrIX mapping-300942-G-A	1
uvb_NoPL_482_1	NoPL_482_1	chrIX mapping	344080	SNV	1	C	T		Homozygous	63	102	61.7647	0.423529	35.8254	chrIX mapping-344080-C-T	1
uvb_NoPL_482_1	NoPL_482_1	chrIX mapping	350085	SNV	1	C	T		Heterozygous	51	108	47.2222	0.463768	35.2745	chrIX mapping-350085-C-T	1
uvb_NoPL_482_1	NoPL_482_1	chrIX mapping	352219	SNV	1	A	G		Heterozygous	52	102	50.9804	0.464789	36.0385	chrIX mapping-352219-A-G	1
uvb_NoPL_482_1	NoPL_482_1	chrIX mapping	360562	Deletion	1	A	-		Heterozygous	54	118	45.7627	0.445783	34.1852	chrIX mapping-360562-A--	1
uvb_NoPL_482_1	NoPL_482_1	chrIX mapping	377856	SNV	1	T	C		Heterozygous	53	113	46.9027	0.460526	35.3774	chrIX mapping-377856-T-C	1
uvb_NoPL_482_1	NoPL_482_1	chrIX mapping	433961	SNV	1	C	T		Homozygous	62	96	64.5833	0.423913	36.0323	chrIX mapping-433961-C-T	1
uvb_NoPL_482_1	NoPL_482_1	chrV mapping	8347	SNV	1	A	G		Heterozygous	55	108	50.9259	0.442857	34.2	chrV mapping-8347-A-G	1
uvb_NoPL_482_1	NoPL_482_1	chrV mapping	17922	SNV	1	C	T		Heterozygous	53	103	51.4563	0.48	36.3208	chrV mapping-17922-C-T	1
uvb_NoPL_482_1	NoPL_482_1	chrV mapping	101969	SNV	1	C	T		Heterozygous	36	76	47.3684	0.490566	36	chrV mapping-101969-C-T	1
uvb_NoPL_482_1	NoPL_482_1	chrV mapping	110241	SNV	1	G	A		Heterozygous	57	110	51.8182	0.493671	36.7895	chrV mapping-110241-G-A	2
uvb_NoPL_482_1	NoPL_482_1	chrV mapping	114023	SNV	1	C	T		Heterozygous	64	123	52.0325	0.453488	35.4375	chrV mapping-114023-C-T	1
uvb_NoPL_482_1	NoPL_482_1	chrV mapping	138645	SNV	1	G	A		Heterozygous	70	137	51.0949	0.463918	35.2	chrV mapping-138645-G-A	1
uvb_NoPL_482_1	NoPL_482_1	chrV mapping	152235	SNV	1	G	A		Heterozygous	55	113	48.6726	0.441176	35.6182	chrV mapping-152235-G-A	1
uvb_NoPL_482_1	NoPL_482_1	chrV mapping	191964	SNV	1	A	G		Heterozygous	53	97	54.6392	0.469136	36.5094	chrV mapping-191964-A-G	1
uvb_NoPL_482_1	NoPL_482_1	chrV mapping	197041	SNV	1	C	T		Heterozygous	54	104	51.9231	0.478873	34.6667	chrV mapping-197041-C-T	1
uvb_NoPL_482_1	NoPL_482_1	chrV mapping	227209	SNV	1	G	A		Homozygous	63	112	56.25	0.43956	36.0159	chrV mapping-227209-G-A	1
uvb_NoPL_482_1	NoPL_482_1	chrV mapping	268243	SNV	1	G	C		Heterozygous	53	99	53.5354	0.416667	31.5283	chrV mapping-268243-G-C	1
uvb_NoPL_482_1	NoPL_482_1	chrV mapping	386502	SNV	1	G	A		Homozygous	75	136	55.1471	0.490196	36.1467	chrV mapping-386502-G-A	1
uvb_NoPL_482_1	NoPL_482_1	chrV mapping	398071	SNV	1	G	A		Heterozygous	59	111	53.1532	0.470588	35.9831	chrV mapping-398071-G-A	1
uvb_NoPL_482_1	NoPL_482_1	chrV mapping	414704	SNV	1	T	C		Heterozygous	50	99	50.5051	0.485714	35	chrV mapping-414704-T-C	1
uvb_NoPL_482_1	NoPL_482_1	chrV mapping	441959	SNV	1	A	G		Heterozygous	64	126	50.7937	0.5	36.5938	chrV mapping-441959-A-G	1
uvb_NoPL_482_1	NoPL_482_1	chrV mapping	442186	SNV	1	G	A		Heterozygous	46	93	49.4624	0.383333	35.6522	chrV mapping-442186-G-A	1
uvb_NoPL_482_1	NoPL_482_1	chrV mapping	470115	SNV	1	A	G		Heterozygous	66	127	51.9685	0.484211	36.4242	chrV mapping-470115-A-G	1
uvb_NoPL_482_1	NoPL_482_1	chrV mapping	472940	SNV	1	G	A		Homozygous	57	103	55.3398	0.474359	35.2456	chrV mapping-472940-G-A	1
uvb_NoPL_482_1	NoPL_482_1	chrV mapping	486180	SNV	1	A	T		Heterozygous	53	103	51.4563	0.442857	36.0566	chrV mapping-486180-A-T	1
uvb_NoPL_482_1	NoPL_482_1	chrV mapping	489176	SNV	1	G	A		Heterozygous	58	109	53.211	0.442857	34.6207	chrV mapping-489176-G-A	1
uvb_NoPL_482_1	NoPL_482_1	chrV mapping	516669	SNV	1	A	T		Heterozygous	61	124	49.1935	0.452381	35.9508	chrV mapping-516669-A-T	1
uvb_NoPL_482_1	NoPL_482_1	chrV mapping	536844	SNV	1	C	T		Homozygous	72	128	56.25	0.462264	35.6111	chrV mapping-536844-C-T	1
uvb_NoPL_482_1	NoPL_482_1	chrV mapping	567151	SNV	1	A	G		Homozygous	77	134	57.4627	0.444444	36.1948	chrV mapping-567151-A-G	1
uvb_NoPL_482_1	NoPL_482_1	chrVI mapping	5795	SNV	1	A	G		Homozygous	50	81	61.7284	0.5	36	chrVI mapping-5795-A-G	1
uvb_NoPL_482_1	NoPL_482_1	chrVI mapping	7454	SNV	1	C	T		Heterozygous	68	133	51.1278	0.488372	36.2647	chrVI mapping-7454-C-T	1
uvb_NoPL_482_1	NoPL_482_1	chrVI mapping	18677	SNV	1	C	T		Heterozygous	53	114	46.4912	0.481013	36.283	chrVI mapping-18677-C-T	1
uvb_NoPL_482_1	NoPL_482_1	chrVI mapping	19681	SNV	1	T	C		Heterozygous	43	93	46.2366	0.351852	36.7209	chrVI mapping-19681-T-C	1
uvb_NoPL_482_1	NoPL_482_1	chrVI mapping	31285	SNV	1	A	G		Homozygous	107	111	96.3964	0.435374	36.4393	chrVI mapping-31285-A-G	1
uvb_NoPL_482_1	NoPL_482_1	chrVI mapping	46741	SNV	1	G	A		Heterozygous	51	106	48.1132	0.441176	36.0196	chrVI mapping-46741-G-A	1
uvb_NoPL_482_1	NoPL_482_1	chrVI mapping	57532	SNV	1	T	C		Homozygous	61	110	55.4545	0.478261	35.3607	chrVI mapping-57532-T-C	1
uvb_NoPL_482_1	NoPL_482_1	chrVI mapping	58403	Deletion	1	G	-		Heterozygous	63	123	51.2195	0.488372	34.3016	chrVI mapping-58403-G--	1
uvb_NoPL_482_1	NoPL_482_1	chrVI mapping	59092	SNV	1	C	T		Heterozygous	68	131	51.9084	0.464646	34.6176	chrVI mapping-59092-C-T	1
uvb_NoPL_482_1	NoPL_482_1	chrVI mapping	93835	SNV	1	G	A		Heterozygous	70	135	51.8519	0.479592	35.9143	chrVI mapping-93835-G-A	1
uvb_NoPL_482_1	NoPL_482_1	chrVI mapping	98891	SNV	1	C	T		Heterozygous	55	100	55	0.418919	35.1455	chrVI mapping-98891-C-T	1
uvb_NoPL_482_1	NoPL_482_1	chrVI mapping	120277	SNV	1	C	T		Heterozygous	51	97	52.5773	0.486111	35.549	chrVI mapping-120277-C-T	1
uvb_NoPL_482_1	NoPL_482_1	chrVI mapping	130525	SNV	1	C	T		Homozygous	64	115	55.6522	0.466667	34.6562	chrVI mapping-130525-C-T	1
uvb_NoPL_482_1	NoPL_482_1	chrVI mapping	131042	SNV	1	C	T		Heterozygous	59	117	50.4274	0.402299	35.7458	chrVI mapping-131042-C-T	1
uvb_NoPL_482_1	NoPL_482_1	chrVI mapping	156518	SNV	1	A	T		Homozygous	77	131	58.7786	0.42268	36.3506	chrVI mapping-156518-A-T	1
uvb_NoPL_482_1	NoPL_482_1	chrVI mapping	163578	SNV	1	C	T		Heterozygous	66	137	48.1752	0.436782	35.4848	chrVI mapping-163578-C-T	1
uvb_NoPL_482_1	NoPL_482_1	chrVI mapping	219479	SNV	1	G	A		Heterozygous	66	134	49.2537	0.494253	36.8182	chrVI mapping-219479-G-A	1
uvb_NoPL_482_1	NoPL_482_1	chrVI mapping	230642	SNV	1	C	T		Homozygous	67	113	59.292	0.468085	34.3433	chrVI mapping-230642-C-T	1
uvb_NoPL_482_1	NoPL_482_1	chrVI mapping	260245	SNV	1	A	G		Heterozygous	49	99	49.4949	0.479452	34.4286	chrVI mapping-260245-A-G	1
uvb_NoPL_482_1	NoPL_482_1	chrVI mapping	264904	SNV	1	C	T		Homozygous	71	123	57.7236	0.478261	36.831	chrVI mapping-264904-C-T	1
uvb_NoPL_482_1	NoPL_482_1	chrVI mapping	268552	SNV	1	T	A		Heterozygous	59	121	48.7603	0.455696	35.7458	chrVI mapping-268552-T-A	1
uvb_NoPL_482_1	NoPL_482_1	chrVII mapping	1568	SNV	1	G	A		Homozygous	121	122	99.1803	0.466292	36.4876	chrVII mapping-1568-G-A	1
uvb_NoPL_482_1	NoPL_482_1	chrVII mapping	3616	SNV	1	T	A		Homozygous	123	123	100	0.491228	34.1382	chrVII mapping-3616-T-A	1
uvb_NoPL_482_1	NoPL_482_1	chrVII mapping	11566	MNV	2	TC	CA		Homozygous	96	99	96.9697	0.5	36.2708	chrVII mapping-11566-TC-CA	1
uvb_NoPL_482_1	NoPL_482_1	chrVII mapping	39531	SNV	1	T	C		Homozygous	121	121	100	0.48	36.2893	chrVII mapping-39531-T-C	1
uvb_NoPL_482_1	NoPL_482_1	chrVII mapping	39658	SNV	1	A	G		Homozygous	120	120	100	0.475309	35.95	chrVII mapping-39658-A-G	1
uvb_NoPL_482_1	NoPL_482_1	chrVII mapping	41473	SNV	1	C	T		Homozygous	108	109	99.0826	0.456376	35.0185	chrVII mapping-41473-C-T	1
uvb_NoPL_482_1	NoPL_482_1	chrVII mapping	65628	SNV	1	A	T		Homozygous	106	106	100	0.475177	33.9434	chrVII mapping-65628-A-T	1
uvb_NoPL_482_1	NoPL_482_1	chrVII mapping	66731	SNV	1	G	A		Homozygous	114	114	100	0.46988	34.8246	chrVII mapping-66731-G-A	1
uvb_NoPL_482_1	NoPL_482_1	chrVII mapping	71536	SNV	1	T	C		Homozygous	126	127	99.2126	0.47486	34.9206	chrVII mapping-71536-T-C	1
uvb_NoPL_482_1	NoPL_482_1	chrVII mapping	106083	SNV	1	G	T		Homozygous	124	125	99.2	0.494444	36.2903	chrVII mapping-106083-G-T	1
uvb_NoPL_482_1	NoPL_482_1	chrVII mapping	136258	SNV	1	T	C		Homozygous	103	106	97.1698	0.48951	35.6408	chrVII mapping-136258-T-C	1
uvb_NoPL_482_1	NoPL_482_1	chrVII mapping	154580	Insertion	2	-	AA		Homozygous	58	89	65.1685	0.407895	35.9273	chrVII mapping-154580---AA	1
uvb_NoPL_482_1	NoPL_482_1	chrVII mapping	185770	SNV	1	G	A		Homozygous	102	104	98.0769	0.492537	35.1765	chrVII mapping-185770-G-A	1
uvb_NoPL_482_1	NoPL_482_1	chrVII mapping	187592	SNV	1	G	A		Homozygous	126	126	100	0.49162	35.3968	chrVII mapping-187592-G-A	1
uvb_NoPL_482_1	NoPL_482_1	chrVII mapping	231974	SNV	1	G	A		Heterozygous	61	113	53.9823	0.436782	35.9508	chrVII mapping-231974-G-A	1
uvb_NoPL_482_1	NoPL_482_1	chrVII mapping	232351	SNV	1	C	T		Heterozygous	69	129	53.4884	0.43956	35.8986	chrVII mapping-232351-C-T	1
uvb_NoPL_482_1	NoPL_482_1	chrVII mapping	247751	SNV	1	C	T		Heterozygous	46	94	48.9362	0.5	35.3913	chrVII mapping-247751-C-T	1
uvb_NoPL_482_1	NoPL_482_1	chrVII mapping	278875	SNV	1	A	G		Heterozygous	31	67	46.2687	0.459459	33.7742	chrVII mapping-278875-A-G	1
uvb_NoPL_482_1	NoPL_482_1	chrVII mapping	298598	SNV	1	T	A		Homozygous	53	96	55.2083	0.5	36.0566	chrVII mapping-298598-T-A	1
uvb_NoPL_482_1	NoPL_482_1	chrVII mapping	328344	SNV	1	A	G		Heterozygous	45	92	48.913	0.47541	36.1556	chrVII mapping-328344-A-G	1
uvb_NoPL_482_1	NoPL_482_1	chrVII mapping	339565	SNV	1	T	C		Heterozygous	55	104	52.8846	0.4875	35.4	chrVII mapping-339565-T-C	1
uvb_NoPL_482_1	NoPL_482_1	chrVII mapping	345932	SNV	1	C	T		Heterozygous	58	112	51.7857	0.493506	35.069	chrVII mapping-345932-C-T	2
uvb_NoPL_482_1	NoPL_482_1	chrVII mapping	353009	SNV	1	C	T		Heterozygous	49	91	53.8462	0.492754	36.0204	chrVII mapping-353009-C-T	1
uvb_NoPL_482_1	NoPL_482_1	chrVII mapping	515823	SNV	1	C	T		Heterozygous	37	70	52.8571	0.48	36.6757	chrVII mapping-515823-C-T	1
uvb_NoPL_482_1	NoPL_482_1	chrVII mapping	585532	SNV	1	C	T		Homozygous	80	131	61.0687	0.428571	35.425	chrVII mapping-585532-C-T	1
uvb_NoPL_482_1	NoPL_482_1	chrVII mapping	627135	SNV	1	T	A		Heterozygous	36	70	51.4286	0.409091	34.6111	chrVII mapping-627135-T-A	1
uvb_NoPL_482_1	NoPL_482_1	chrVII mapping	650048	SNV	1	G	A		Homozygous	66	113	58.4071	0.482353	36.2424	chrVII mapping-650048-G-A	1
uvb_NoPL_482_1	NoPL_482_1	chrVII mapping	657538	SNV	1	C	T		Heterozygous	48	94	51.0638	0.485294	35.4583	chrVII mapping-657538-C-T	1
uvb_NoPL_482_1	NoPL_482_1	chrVII mapping	664235	SNV	1	A	G		Heterozygous	47	87	54.023	0.430769	35.383	chrVII mapping-664235-A-G	1
uvb_NoPL_482_1	NoPL_482_1	chrVII mapping	676525	SNV	1	T	C		Heterozygous	48	89	53.9326	0.478261	35.4167	chrVII mapping-676525-T-C	1
uvb_NoPL_482_1	NoPL_482_1	chrVII mapping	732556	SNV	1	T	C		Heterozygous	51	95	53.6842	0.493506	36.0588	chrVII mapping-732556-T-C	1
uvb_NoPL_482_1	NoPL_482_1	chrVII mapping	738736	SNV	1	A	T		Heterozygous	40	87	45.977	0.440678	36.4	chrVII mapping-738736-A-T	1
uvb_NoPL_482_1	NoPL_482_1	chrVII mapping	743872	SNV	1	T	C		Heterozygous	68	126	53.9683	0.463158	35.8824	chrVII mapping-743872-T-C	1
uvb_NoPL_482_1	NoPL_482_1	chrVII mapping	746645	SNV	1	C	T		Homozygous	35	54	64.8148	0.4	33.7429	chrVII mapping-746645-C-T	1
uvb_NoPL_482_1	NoPL_482_1	chrVII mapping	747642	SNV	1	T	C		Heterozygous	48	100	48	0.485294	33.5	chrVII mapping-747642-T-C	1
uvb_NoPL_482_1	NoPL_482_1	chrVII mapping	823065	SNV	1	C	T		Heterozygous	5	10	50	0	37	chrVII mapping-823065-C-T	1
uvb_NoPL_482_1	NoPL_482_1	chrVII mapping	833460	SNV	1	G	A		Heterozygous	61	113	53.9823	0.467532	35.3934	chrVII mapping-833460-G-A	1
uvb_NoPL_482_1	NoPL_482_1	chrVII mapping	847594	SNV	1	G	A		Homozygous	58	107	54.2056	0.402439	36.1724	chrVII mapping-847594-G-A	1
uvb_NoPL_482_1	NoPL_482_1	chrVII mapping	857236	SNV	1	T	C		Heterozygous	58	113	51.3274	0.5	35.931	chrVII mapping-857236-T-C	1
uvb_NoPL_482_1	NoPL_482_1	chrVII mapping	896924	SNV	1	C	T		Homozygous	58	104	55.7692	0.487805	36.5517	chrVII mapping-896924-C-T	1
uvb_NoPL_482_1	NoPL_482_1	chrVII mapping	921362	SNV	1	C	T		Heterozygous	48	95	50.5263	0.480519	34.6667	chrVII mapping-921362-C-T	1
uvb_NoPL_482_1	NoPL_482_1	chrVII mapping	945007	SNV	1	T	C		Homozygous	67	113	59.292	0.434343	34.9403	chrVII mapping-945007-T-C	1
uvb_NoPL_482_1	NoPL_482_1	chrVII mapping	957995	SNV	1	A	G		Heterozygous	52	112	46.4286	0.484848	35.0385	chrVII mapping-957995-A-G	1
uvb_NoPL_482_1	NoPL_482_1	chrVII mapping	981409	SNV	1	G	A		Heterozygous	58	127	45.6693	0.466667	34.8966	chrVII mapping-981409-G-A	1
uvb_NoPL_482_1	NoPL_482_1	chrVII mapping	982915	SNV	1	G	A		Heterozygous	55	111	49.5495	0.426829	35.6545	chrVII mapping-982915-G-A	1
uvb_NoPL_482_1	NoPL_482_1	chrVII mapping	1022452	SNV	1	C	T		Heterozygous	59	108	54.6296	0.5	35.7119	chrVII mapping-1022452-C-T	2
uvb_NoPL_482_1	NoPL_482_1	chrVII mapping	1036058	SNV	1	T	C		Heterozygous	69	135	51.1111	0.441176	36.1304	chrVII mapping-1036058-T-C	1
uvb_NoPL_482_1	NoPL_482_1	chrVII mapping	1047908	SNV	1	C	T		Heterozygous	43	93	46.2366	0.47619	33.5116	chrVII mapping-1047908-C-T	1
uvb_NoPL_482_1	NoPL_482_1	chrVII mapping	1054883	SNV	1	C	T		Homozygous	78	133	58.6466	0.477876	36.3846	chrVII mapping-1054883-C-T	1
uvb_NoPL_482_1	NoPL_482_1	chrVII mapping	1069838	SNV	1	A	G		Homozygous	58	104	55.7692	0.404762	36.3448	chrVII mapping-1069838-A-G	1
uvb_NoPL_482_1	NoPL_482_1	chrVII mapping	1071354	SNV	1	C	T		Heterozygous	51	102	50	0.457143	34.8039	chrVII mapping-1071354-C-T	1
uvb_NoPL_482_1	NoPL_482_1	chrVIII mapping	39157	SNV	1	T	A		Heterozygous	47	99	47.4747	0.424658	35.1277	chrVIII mapping-39157-T-A	1
uvb_NoPL_482_1	NoPL_482_1	chrVIII mapping	40907	SNV	1	T	C		Heterozygous	55	108	50.9259	0.410959	34.5273	chrVIII mapping-40907-T-C	2
uvb_NoPL_482_1	NoPL_482_1	chrVIII mapping	58956	SNV	1	C	T		Heterozygous	46	94	48.9362	0.423729	35.087	chrVIII mapping-58956-C-T	1
uvb_NoPL_482_1	NoPL_482_1	chrVIII mapping	62734	SNV	1	C	T		Heterozygous	69	141	48.9362	0.479167	35.7536	chrVIII mapping-62734-C-T	1
uvb_NoPL_482_1	NoPL_482_1	chrVIII mapping	78747	SNV	1	C	T		Heterozygous	62	117	52.9915	0.416667	34.1613	chrVIII mapping-78747-C-T	1
uvb_NoPL_482_1	NoPL_482_1	chrVIII mapping	196455	SNV	1	C	T		Heterozygous	50	107	46.729	0.5	35.76	chrVIII mapping-196455-C-T	1
uvb_NoPL_482_1	NoPL_482_1	chrVIII mapping	229461	MNV	2	TT	AA		Heterozygous	47	102	46.0784	0.409091	34.0851	chrVIII mapping-229461-TT-AA	1
uvb_NoPL_482_1	NoPL_482_1	chrVIII mapping	229810	MNV	2	TA	AT		Heterozygous	48	99	48.4848	0.492754	35.9792	chrVIII mapping-229810-TA-AT	1
uvb_NoPL_482_1	NoPL_482_1	chrVIII mapping	234711	SNV	1	A	G		Heterozygous	53	100	53	0.487179	33.7547	chrVIII mapping-234711-A-G	2
uvb_NoPL_482_1	NoPL_482_1	chrVIII mapping	239871	SNV	1	T	C		Homozygous	50	89	56.1798	0.492754	35.96	chrVIII mapping-239871-T-C	1
uvb_NoPL_482_1	NoPL_482_1	chrVIII mapping	249916	SNV	1	T	C		Heterozygous	51	98	52.0408	0.464789	36.2549	chrVIII mapping-249916-T-C	1
uvb_NoPL_482_1	NoPL_482_1	chrVIII mapping	257552	SNV	1	C	T		Heterozygous	50	106	47.1698	0.447761	36.28	chrVIII mapping-257552-C-T	1
uvb_NoPL_482_1	NoPL_482_1	chrVIII mapping	266314	SNV	1	G	A		Heterozygous	57	112	50.8929	0.480519	36.7895	chrVIII mapping-266314-G-A	1
uvb_NoPL_482_1	NoPL_482_1	chrVIII mapping	290274	MNV	2	GT	AA		Heterozygous	48	106	45.283	0.5	35.2708	chrVIII mapping-290274-GT-AA	1
uvb_NoPL_482_1	NoPL_482_1	chrVIII mapping	318494	SNV	1	C	T		Homozygous	112	112	100	0.461078	35.0893	chrVIII mapping-318494-C-T	1
uvb_NoPL_482_1	NoPL_482_1	chrVIII mapping	337579	SNV	1	A	T		Heterozygous	50	99	50.5051	0.397059	36	chrVIII mapping-337579-A-T	1
uvb_NoPL_482_1	NoPL_482_1	chrVIII mapping	338888	SNV	1	C	T		Homozygous	111	116	95.6897	0.446541	35.7748	chrVIII mapping-338888-C-T	1
uvb_NoPL_482_1	NoPL_482_1	chrVIII mapping	343367	SNV	1	T	C		Heterozygous	59	125	47.2	0.455696	37	chrVIII mapping-343367-T-C	1
uvb_NoPL_482_1	NoPL_482_1	chrVIII mapping	347916	SNV	1	C	A		Homozygous	48	87	55.1724	0.447761	36.5	chrVIII mapping-347916-C-A	1
uvb_NoPL_482_1	NoPL_482_1	chrVIII mapping	355782	SNV	1	C	T		Heterozygous	54	114	47.3684	0.472973	36.1111	chrVIII mapping-355782-C-T	1
uvb_NoPL_482_1	NoPL_482_1	chrVIII mapping	385177	SNV	1	G	A		Heterozygous	68	136	50	0.489583	35.5294	chrVIII mapping-385177-G-A	1
uvb_NoPL_482_1	NoPL_482_1	chrVIII mapping	404060	SNV	1	T	C		Heterozygous	59	121	48.7603	0.488889	35.5424	chrVIII mapping-404060-T-C	1
uvb_NoPL_482_1	NoPL_482_1	chrVIII mapping	410510	SNV	1	C	T		Heterozygous	50	105	47.619	0.486486	35.52	chrVIII mapping-410510-C-T	1
uvb_NoPL_482_1	NoPL_482_1	chrVIII mapping	436382	SNV	1	A	G		Heterozygous	48	100	48	0.484848	35.6667	chrVIII mapping-436382-A-G	1
uvb_NoPL_482_1	NoPL_482_1	chrVIII mapping	438544	SNV	1	G	A		Heterozygous	68	133	51.1278	0.488636	36.4412	chrVIII mapping-438544-G-A	1
uvb_NoPL_482_1	NoPL_482_1	chrVIII mapping	440738	SNV	1	C	T		Heterozygous	44	85	51.7647	0.448276	34.7727	chrVIII mapping-440738-C-T	1
uvb_NoPL_482_1	NoPL_482_1	chrVIII mapping	451424	SNV	1	C	T		Heterozygous	59	113	52.2124	0.430233	36.3898	chrVIII mapping-451424-C-T	1
uvb_NoPL_482_1	NoPL_482_1	chrVIII mapping	485832	SNV	1	T	C		Homozygous	56	91	61.5385	0.4	36.5357	chrVIII mapping-485832-T-C	1
uvb_NoPL_482_1	NoPL_482_1	chrVIII mapping	486715	SNV	1	T	C		Heterozygous	49	99	49.4949	0.465753	34.3469	chrVIII mapping-486715-T-C	1
uvb_NoPL_482_1	NoPL_482_1	chrVIII mapping	495676	SNV	1	T	C		Homozygous	81	137	59.1241	0.473214	35.6173	chrVIII mapping-495676-T-C	1
uvb_NoPL_482_1	NoPL_482_1	chrX mapping	38243	SNV	1	C	T		Heterozygous	60	122	49.1803	0.410256	35.3333	chrX mapping-38243-C-T	1
uvb_NoPL_482_1	NoPL_482_1	chrX mapping	55155	SNV	1	C	T		Heterozygous	75	140	53.5714	0.487395	36.52	chrX mapping-55155-C-T	1
uvb_NoPL_482_1	NoPL_482_1	chrX mapping	63368	SNV	1	T	C		Heterozygous	49	104	47.1154	0.486486	35.9388	chrX mapping-63368-T-C	1
uvb_NoPL_482_1	NoPL_482_1	chrX mapping	115819	SNV	1	G	A		Homozygous	51	90	56.6667	0.455882	36.7647	chrX mapping-115819-G-A	1
uvb_NoPL_482_1	NoPL_482_1	chrX mapping	121080	SNV	1	C	T		Heterozygous	47	90	52.2222	0.421875	33.5532	chrX mapping-121080-C-T	1
uvb_NoPL_482_1	NoPL_482_1	chrX mapping	124339	SNV	1	C	T		Heterozygous	53	103	51.4563	0.469697	35.8302	chrX mapping-124339-C-T	1
uvb_NoPL_482_1	NoPL_482_1	chrX mapping	138426	SNV	1	T	C		Heterozygous	58	114	50.8772	0.471264	35.6552	chrX mapping-138426-T-C	1
uvb_NoPL_482_1	NoPL_482_1	chrX mapping	196019	SNV	1	T	C		Heterozygous	43	93	46.2366	0.457627	32.907	chrX mapping-196019-T-C	1
uvb_NoPL_482_1	NoPL_482_1	chrX mapping	201837	SNV	1	C	T		Heterozygous	25	53	47.1698	0.290323	36.52	chrX mapping-201837-C-T	1
uvb_NoPL_482_1	NoPL_482_1	chrX mapping	214738	SNV	1	G	T		Heterozygous	56	121	46.281	0.47619	32.3571	chrX mapping-214738-G-T	1
uvb_NoPL_482_1	NoPL_482_1	chrX mapping	227218	SNV	1	C	T		Heterozygous	61	113	53.9823	0.464646	36.8033	chrX mapping-227218-C-T	1
uvb_NoPL_482_1	NoPL_482_1	chrX mapping	230394	SNV	1	G	A		Heterozygous	50	101	49.505	0.402985	36	chrX mapping-230394-G-A	1
uvb_NoPL_482_1	NoPL_482_1	chrX mapping	251557	SNV	1	C	T		Homozygous	66	112	58.9286	0.493976	35.8788	chrX mapping-251557-C-T	1
uvb_NoPL_482_1	NoPL_482_1	chrX mapping	260105	SNV	1	A	T		Homozygous	46	80	57.5	0.454545	33.6957	chrX mapping-260105-A-T	1
uvb_NoPL_482_1	NoPL_482_1	chrX mapping	267220	SNV	1	T	C		Heterozygous	46	99	46.4646	0.424242	36.2174	chrX mapping-267220-T-C	1
uvb_NoPL_482_1	NoPL_482_1	chrX mapping	273573	SNV	1	C	T		Heterozygous	51	103	49.5146	0.470588	36.4902	chrX mapping-273573-C-T	1
uvb_NoPL_482_1	NoPL_482_1	chrX mapping	284624	SNV	1	A	G		Heterozygous	50	100	50	0.453125	36.52	chrX mapping-284624-A-G	1
uvb_NoPL_482_1	NoPL_482_1	chrX mapping	288768	MNV	2	GG	AA		Heterozygous	55	102	53.9216	0.480519	35.6545	chrX mapping-288768-GG-AA	1
uvb_NoPL_482_1	NoPL_482_1	chrX mapping	355632	SNV	1	G	A		Heterozygous	51	101	50.495	0.48	33.7059	chrX mapping-355632-G-A	1
uvb_NoPL_482_1	NoPL_482_1	chrX mapping	372422	SNV	1	A	G		Heterozygous	42	86	48.8372	0.5	35.8571	chrX mapping-372422-A-G	1
uvb_NoPL_482_1	NoPL_482_1	chrX mapping	384337	SNV	1	C	T		Heterozygous	60	123	48.7805	0.467391	35.9333	chrX mapping-384337-C-T	1
uvb_NoPL_482_1	NoPL_482_1	chrX mapping	384489	SNV	1	C	T		Homozygous	71	120	59.1667	0.457447	35.6197	chrX mapping-384489-C-T	1
uvb_NoPL_482_1	NoPL_482_1	chrX mapping	421793	SNV	1	G	A		Heterozygous	61	122	50	0.461538	35.9836	chrX mapping-421793-G-A	1
uvb_NoPL_482_1	NoPL_482_1	chrX mapping	422922	SNV	1	C	T		Heterozygous	43	89	48.3146	0.458333	36.1163	chrX mapping-422922-C-T	1
uvb_NoPL_482_1	NoPL_482_1	chrX mapping	448501	SNV	1	C	T		Heterozygous	52	98	53.0612	0.460526	33.8462	chrX mapping-448501-C-T	1
uvb_NoPL_482_1	NoPL_482_1	chrX mapping	466042	SNV	1	G	A		Homozygous	94	94	100	0.458647	35.9787	chrX mapping-466042-G-A	1
uvb_NoPL_482_1	NoPL_482_1	chrX mapping	487849	SNV	1	G	A		Heterozygous	64	119	53.7815	0.483871	36.2188	chrX mapping-487849-G-A	1
uvb_NoPL_482_1	NoPL_482_1	chrX mapping	517767	SNV	1	C	T		Heterozygous	55	108	50.9259	0.447368	35.8364	chrX mapping-517767-C-T	1
uvb_NoPL_482_1	NoPL_482_1	chrX mapping	522701	SNV	1	T	A		Homozygous	106	106	100	0.43871	35.3585	chrX mapping-522701-T-A	1
uvb_NoPL_482_1	NoPL_482_1	chrX mapping	531728	SNV	1	A	T		Homozygous	111	111	100	0.484472	35.6847	chrX mapping-531728-A-T	1
uvb_NoPL_482_1	NoPL_482_1	chrX mapping	638580	SNV	1	G	T		Homozygous	84	84	100	0.452991	35.6667	chrX mapping-638580-G-T	1
uvb_NoPL_482_1	NoPL_482_1	chrX mapping	686506	SNV	1	T	C		Homozygous	113	113	100	0.464968	34.5398	chrX mapping-686506-T-C	1
uvb_NoPL_482_1	NoPL_482_1	chrX mapping	703098	SNV	1	G	A		Heterozygous	44	89	49.4382	0.482143	35.5455	chrX mapping-703098-G-A	1
uvb_NoPL_482_1	NoPL_482_1	chrX mapping	744639	SNV	1	C	T		Heterozygous	34	68	50	0.395833	36.2941	chrX mapping-744639-C-T	1
uvb_NoPL_482_1	NoPL_482_1	chrXI mapping	2857	SNV	1	A	T		Heterozygous	73	141	51.773	0.47	36.4795	chrXI mapping-2857-A-T	1
uvb_NoPL_482_1	NoPL_482_1	chrXI mapping	65449	SNV	1	A	G		Homozygous	76	129	58.9147	0.472727	35.8684	chrXI mapping-65449-A-G	1
uvb_NoPL_482_1	NoPL_482_1	chrXI mapping	86334	SNV	1	A	G		Homozygous	62	108	57.4074	0.471264	35.3548	chrXI mapping-86334-A-G	1
uvb_NoPL_482_1	NoPL_482_1	chrXI mapping	86748	SNV	1	G	A		Heterozygous	46	95	48.4211	0.453125	34.8261	chrXI mapping-86748-G-A	1
uvb_NoPL_482_1	NoPL_482_1	chrXI mapping	94778	SNV	1	C	T		Homozygous	51	92	55.4348	0.5	35	chrXI mapping-94778-C-T	1
uvb_NoPL_482_1	NoPL_482_1	chrXI mapping	104901	SNV	1	T	C		Heterozygous	50	109	45.8716	0.366197	36.76	chrXI mapping-104901-T-C	1
uvb_NoPL_482_1	NoPL_482_1	chrXI mapping	109833	SNV	1	T	C		Homozygous	69	117	58.9744	0.434343	34.7971	chrXI mapping-109833-T-C	1
uvb_NoPL_482_1	NoPL_482_1	chrXI mapping	118957	SNV	1	C	T		Heterozygous	43	91	47.2527	0.482143	36.7209	chrXI mapping-118957-C-T	1
uvb_NoPL_482_1	NoPL_482_1	chrXI mapping	150259	SNV	1	G	A		Heterozygous	43	88	48.8636	0.45	36.3953	chrXI mapping-150259-G-A	1
uvb_NoPL_482_1	NoPL_482_1	chrXI mapping	156818	SNV	1	A	T		Heterozygous	53	101	52.4752	0.487179	35.1132	chrXI mapping-156818-A-T	1
uvb_NoPL_482_1	NoPL_482_1	chrXI mapping	196120	SNV	1	G	A		Homozygous	51	86	59.3023	0.43662	35.9804	chrXI mapping-196120-G-A	1
uvb_NoPL_482_1	NoPL_482_1	chrXI mapping	227787	SNV	1	C	T		Heterozygous	42	87	48.2759	0.403226	34.619	chrXI mapping-227787-C-T	1
uvb_NoPL_482_1	NoPL_482_1	chrXI mapping	234737	SNV	1	T	C		Heterozygous	58	116	50	0.43662	35.7241	chrXI mapping-234737-T-C	1
uvb_NoPL_482_1	NoPL_482_1	chrXI mapping	242706	SNV	1	G	A		Homozygous	72	121	59.5041	0.411765	36.5	chrXI mapping-242706-G-A	1
uvb_NoPL_482_1	NoPL_482_1	chrXI mapping	276172	SNV	1	T	C		Heterozygous	55	115	47.8261	0.453333	36.3091	chrXI mapping-276172-T-C	1
uvb_NoPL_482_1	NoPL_482_1	chrXI mapping	281777	SNV	1	T	C		Heterozygous	34	69	49.2754	0.479167	36.2941	chrXI mapping-281777-T-C	1
uvb_NoPL_482_1	NoPL_482_1	chrXI mapping	308556	SNV	1	G	A		Homozygous	88	138	63.7681	0.447154	36.1818	chrXI mapping-308556-G-A	1
uvb_NoPL_482_1	NoPL_482_1	chrXI mapping	320347	SNV	1	G	A		Heterozygous	62	118	52.5424	0.493976	36	chrXI mapping-320347-G-A	1
uvb_NoPL_482_1	NoPL_482_1	chrXI mapping	375411	SNV	1	C	T		Heterozygous	61	120	50.8333	0.464286	36.6066	chrXI mapping-375411-C-T	1
uvb_NoPL_482_1	NoPL_482_1	chrXI mapping	384930	SNV	1	G	A		Heterozygous	39	76	51.3158	0.471698	36.3846	chrXI mapping-384930-G-A	1
uvb_NoPL_482_1	NoPL_482_1	chrXI mapping	424671	SNV	1	G	A		Homozygous	116	116	100	0.40625	36.569	chrXI mapping-424671-G-A	1
uvb_NoPL_482_1	NoPL_482_1	chrXI mapping	435887	SNV	1	T	C		Heterozygous	64	120	53.3333	0.445652	36.625	chrXI mapping-435887-T-C	1
uvb_NoPL_482_1	NoPL_482_1	chrXI mapping	494074	Insertion	1	-	T		Heterozygous	60	118	50.8475	0.440476	34.9	chrXI mapping-494074---T	1
uvb_NoPL_482_1	NoPL_482_1	chrXI mapping	496445	SNV	1	T	C		Heterozygous	62	125	49.6	0.465116	35.6129	chrXI mapping-496445-T-C	1
uvb_NoPL_482_1	NoPL_482_1	chrXI mapping	497902	SNV	1	G	A		Homozygous	67	118	56.7797	0.472527	35.6866	chrXI mapping-497902-G-A	1
uvb_NoPL_482_1	NoPL_482_1	chrXI mapping	504187	SNV	1	G	A		Heterozygous	58	109	53.211	0.397436	36.1034	chrXI mapping-504187-G-A	1
uvb_NoPL_482_1	NoPL_482_1	chrXI mapping	527902	SNV	1	C	T		Heterozygous	52	110	47.2727	0.5	35.1154	chrXI mapping-527902-C-T	1
uvb_NoPL_482_1	NoPL_482_1	chrXI mapping	542177	SNV	1	G	A		Homozygous	55	102	53.9216	0.478261	36.3091	chrXI mapping-542177-G-A	1
uvb_NoPL_482_1	NoPL_482_1	chrXI mapping	546660	SNV	1	A	G		Heterozygous	59	121	48.7603	0.494253	36.1525	chrXI mapping-546660-A-G	1
uvb_NoPL_482_1	NoPL_482_1	chrXI mapping	548362	SNV	1	C	T		Homozygous	68	119	57.1429	0.473118	35.3824	chrXI mapping-548362-C-T	1
uvb_NoPL_482_1	NoPL_482_1	chrXI mapping	568642	SNV	1	T	C		Heterozygous	56	111	50.4505	0.435294	36.7857	chrXI mapping-568642-T-C	1
uvb_NoPL_482_1	NoPL_482_1	chrXI mapping	578915	SNV	1	T	C		Homozygous	71	121	58.6777	0.5	35.2254	chrXI mapping-578915-T-C	1
uvb_NoPL_482_1	NoPL_482_1	chrXI mapping	590033	SNV	1	T	C		Heterozygous	37	70	52.8571	0.45283	36.027	chrXI mapping-590033-T-C	1
uvb_NoPL_482_1	NoPL_482_1	chrXI mapping	593322	SNV	1	T	C		Heterozygous	45	91	49.4505	0.42029	36.4222	chrXI mapping-593322-T-C	1
uvb_NoPL_482_1	NoPL_482_1	chrXI mapping	618456	SNV	1	A	G		Heterozygous	53	102	51.9608	0.478873	34.8491	chrXI mapping-618456-A-G	1
uvb_NoPL_482_1	NoPL_482_1	chrXI mapping	622125	SNV	1	C	T		Heterozygous	58	125	46.4	0.435294	36.5862	chrXI mapping-622125-C-T	2
uvb_NoPL_482_1	NoPL_482_1	chrXI mapping	664000	SNV	1	C	T		Heterozygous	51	101	50.495	0.461538	36.2941	chrXI mapping-664000-C-T	1
uvb_NoPL_482_1	NoPL_482_1	chrXI mapping	665827	SNV	1	G	A		Heterozygous	49	108	45.3704	0.455882	35.449	chrXI mapping-665827-G-A	1
uvb_NoPL_482_1	NoPL_482_1	chrXII mapping	1894	SNV	1	C	T		Homozygous	35	38	92.1053	0.423729	34.8286	chrXII mapping-1894-C-T	1
uvb_NoPL_482_1	NoPL_482_1	chrXII mapping	1911	SNV	1	A	G		Homozygous	31	31	100	0.318182	35.0645	chrXII mapping-1911-A-G	1
uvb_NoPL_482_1	NoPL_482_1	chrXII mapping	14178	SNV	1	G	A		Heterozygous	45	95	47.3684	0.492308	35.4	chrXII mapping-14178-G-A	1
uvb_NoPL_482_1	NoPL_482_1	chrXII mapping	36422	SNV	1	A	G		Heterozygous	38	82	46.3415	0.480769	33.3158	chrXII mapping-36422-A-G	1
uvb_NoPL_482_1	NoPL_482_1	chrXII mapping	51074	SNV	1	C	T		Heterozygous	54	107	50.4673	0.486111	34.9259	chrXII mapping-51074-C-T	1
uvb_NoPL_482_1	NoPL_482_1	chrXII mapping	60560	SNV	1	A	G		Heterozygous	58	123	47.1545	0.5	35.8966	chrXII mapping-60560-A-G	1
uvb_NoPL_482_1	NoPL_482_1	chrXII mapping	90553	SNV	1	C	T		Heterozygous	56	105	53.3333	0.45679	35.4286	chrXII mapping-90553-C-T	1
uvb_NoPL_482_1	NoPL_482_1	chrXII mapping	115736	SNV	1	A	T		Heterozygous	51	109	46.789	0.467532	36.0196	chrXII mapping-115736-A-T	1
uvb_NoPL_482_1	NoPL_482_1	chrXII mapping	121931	SNV	1	G	A		Heterozygous	26	57	45.614	0.470588	36.0769	chrXII mapping-121931-G-A	1
uvb_NoPL_482_1	NoPL_482_1	chrXII mapping	122908	SNV	1	G	A		Heterozygous	53	116	45.6897	0.391304	36.3208	chrXII mapping-122908-G-A	1
uvb_NoPL_482_1	NoPL_482_1	chrXII mapping	136432	SNV	1	T	C		Heterozygous	69	136	50.7353	0.457447	35.5507	chrXII mapping-136432-T-C	1
uvb_NoPL_482_1	NoPL_482_1	chrXII mapping	137638	SNV	1	T	C		Heterozygous	45	99	45.4545	0.474576	35.6222	chrXII mapping-137638-T-C	1
uvb_NoPL_482_1	NoPL_482_1	chrXII mapping	172592	SNV	1	G	A		Heterozygous	47	103	45.6311	0.463768	37	chrXII mapping-172592-G-A	1
uvb_NoPL_482_1	NoPL_482_1	chrXII mapping	174524	SNV	1	T	A		Heterozygous	50	103	48.5437	0.484375	35.24	chrXII mapping-174524-T-A	1
uvb_NoPL_482_1	NoPL_482_1	chrXII mapping	214020	SNV	1	G	A		Heterozygous	52	102	50.9804	0.5	36.0385	chrXII mapping-214020-G-A	1
uvb_NoPL_482_1	NoPL_482_1	chrXII mapping	288932	SNV	1	C	T		Homozygous	62	109	56.8807	0.44186	36	chrXII mapping-288932-C-T	1
uvb_NoPL_482_1	NoPL_482_1	chrXII mapping	290766	SNV	1	G	A		Heterozygous	55	111	49.5495	0.486486	36.5273	chrXII mapping-290766-G-A	1
uvb_NoPL_482_1	NoPL_482_1	chrXII mapping	341149	SNV	1	A	T		Heterozygous	40	86	46.5116	0.451613	35.15	chrXII mapping-341149-A-T	1
uvb_NoPL_482_1	NoPL_482_1	chrXII mapping	346966	SNV	1	T	C		Heterozygous	66	129	51.1628	0.434783	36.0303	chrXII mapping-346966-T-C	1
uvb_NoPL_482_1	NoPL_482_1	chrXII mapping	357268	SNV	1	A	G		Heterozygous	65	124	52.4194	0.452632	36.0462	chrXII mapping-357268-A-G	1
uvb_NoPL_482_1	NoPL_482_1	chrXII mapping	368975	SNV	1	C	T		Heterozygous	49	97	50.5155	0.442857	36.2245	chrXII mapping-368975-C-T	1
uvb_NoPL_482_1	NoPL_482_1	chrXII mapping	381975	SNV	1	C	T		Heterozygous	43	95	45.2632	0.430769	36.1628	chrXII mapping-381975-C-T	1
uvb_NoPL_482_1	NoPL_482_1	chrXII mapping	420991	SNV	1	C	T		Heterozygous	46	90	51.1111	0.460317	34.8261	chrXII mapping-420991-C-T	1
uvb_NoPL_482_1	NoPL_482_1	chrXII mapping	499208	SNV	1	C	T		Homozygous	91	91	100	0.469697	35.3297	chrXII mapping-499208-C-T	1
uvb_NoPL_482_1	NoPL_482_1	chrXII mapping	525473	SNV	1	C	T		Homozygous	108	108	100	0.492857	35.9815	chrXII mapping-525473-C-T	1
uvb_NoPL_482_1	NoPL_482_1	chrXII mapping	528195	SNV	1	C	T		Homozygous	97	98	98.9796	0.496454	35.7216	chrXII mapping-528195-C-T	1
uvb_NoPL_482_1	NoPL_482_1	chrXII mapping	560289	SNV	1	T	C		Homozygous	138	138	100	0.486772	36.1014	chrXII mapping-560289-T-C	1
uvb_NoPL_482_1	NoPL_482_1	chrXII mapping	567716	SNV	1	T	C		Homozygous	90	90	100	0.485075	35.6222	chrXII mapping-567716-T-C	1
uvb_NoPL_482_1	NoPL_482_1	chrXII mapping	642701	SNV	1	C	T		Homozygous	107	108	99.0741	0.5	36.3084	chrXII mapping-642701-C-T	1
uvb_NoPL_482_1	NoPL_482_1	chrXII mapping	645273	SNV	1	G	A		Homozygous	66	67	98.5075	0.434783	36.0606	chrXII mapping-645273-G-A	1
uvb_NoPL_482_1	NoPL_482_1	chrXII mapping	656978	SNV	1	G	A		Homozygous	92	92	100	0.496124	37	chrXII mapping-656978-G-A	2
uvb_NoPL_482_1	NoPL_482_1	chrXII mapping	665006	SNV	1	G	A		Homozygous	94	95	98.9474	0.421875	36.8723	chrXII mapping-665006-G-A	1
uvb_NoPL_482_1	NoPL_482_1	chrXII mapping	734897	MNV	2	CT	TC		Homozygous	66	67	98.5075	0.47619	34.9848	chrXII mapping-734897-CT-TC	1
uvb_NoPL_482_1	NoPL_482_1	chrXII mapping	787725	SNV	1	C	T		Homozygous	102	102	100	0.489655	35.8824	chrXII mapping-787725-C-T	1
uvb_NoPL_482_1	NoPL_482_1	chrXII mapping	834847	SNV	1	G	A		Homozygous	105	105	100	0.496732	35.9333	chrXII mapping-834847-G-A	1
uvb_NoPL_482_1	NoPL_482_1	chrXII mapping	836473	SNV	1	A	G		Homozygous	117	117	100	0.485207	35.3932	chrXII mapping-836473-A-G	1
uvb_NoPL_482_1	NoPL_482_1	chrXII mapping	848619	SNV	1	G	A		Homozygous	97	98	98.9796	0.47482	35.9691	chrXII mapping-848619-G-A	1
uvb_NoPL_482_1	NoPL_482_1	chrXII mapping	877280	SNV	1	G	A		Homozygous	98	98	100	0.443662	35.2245	chrXII mapping-877280-G-A	1
uvb_NoPL_482_1	NoPL_482_1	chrXII mapping	913103	SNV	1	G	A		Homozygous	114	114	100	0.5	35.5614	chrXII mapping-913103-G-A	1
uvb_NoPL_482_1	NoPL_482_1	chrXII mapping	926404	SNV	1	T	C		Homozygous	92	92	100	0.477941	36.3478	chrXII mapping-926404-T-C	1
uvb_NoPL_482_1	NoPL_482_1	chrXII mapping	931505	SNV	1	T	A		Homozygous	118	118	100	0.425414	36.1525	chrXII mapping-931505-T-A	1
uvb_NoPL_482_1	NoPL_482_1	chrXII mapping	944137	SNV	1	T	C		Homozygous	11	11	100	0	34.6364	chrXII mapping-944137-T-C	1
uvb_NoPL_482_1	NoPL_482_1	chrXII mapping	978830	SNV	1	G	A		Homozygous	28	28	100	0	37	chrXII mapping-978830-G-A	1
uvb_NoPL_482_1	NoPL_482_1	chrXII mapping	983898	SNV	1	C	T		Homozygous	115	116	99.1379	0.490566	36.0435	chrXII mapping-983898-C-T	1
uvb_NoPL_482_1	NoPL_482_1	chrXII mapping	1041186	SNV	1	T	A		Homozygous	125	125	100	0.47929	35.832	chrXII mapping-1041186-T-A	1
uvb_NoPL_482_1	NoPL_482_1	chrXII mapping	1063597	SNV	1	C	T		Homozygous	76	78	97.4359	0.470588	35.6579	chrXII mapping-1063597-C-T	1
uvb_NoPL_482_1	NoPL_482_1	chrXII mapping	1063767	SNV	1	T	G		Homozygous	25	25	100	0.28	35.48	chrXII mapping-1063767-T-G	1
uvb_NoPL_482_1	NoPL_482_1	chrXII mapping	1064069	SNV	1	G	A		Homozygous	133	134	99.2537	0.49711	35.782	chrXII mapping-1064069-G-A	2
uvb_NoPL_482_1	NoPL_482_1	chrXIII mapping	26910	SNV	1	T	C		Heterozygous	40	87	45.977	0.5	36.05	chrXIII mapping-26910-T-C	1
uvb_NoPL_482_1	NoPL_482_1	chrXIII mapping	35099	SNV	1	C	T		Heterozygous	60	114	52.6316	0.488095	36.1667	chrXIII mapping-35099-C-T	1
uvb_NoPL_482_1	NoPL_482_1	chrXIII mapping	45638	SNV	1	T	C		Heterozygous	62	123	50.4065	0.482353	36.6129	chrXIII mapping-45638-T-C	1
uvb_NoPL_482_1	NoPL_482_1	chrXIII mapping	83870	SNV	1	A	T		Heterozygous	49	98	50	0.446154	35.7755	chrXIII mapping-83870-A-T	1
uvb_NoPL_482_1	NoPL_482_1	chrXIII mapping	101496	MNV	2	AG	TA		Heterozygous	54	101	53.4653	0.430556	36.0741	chrXIII mapping-101496-AG-TA	1
uvb_NoPL_482_1	NoPL_482_1	chrXIII mapping	102444	SNV	1	C	T		Heterozygous	66	136	48.5294	0.467391	36.2727	chrXIII mapping-102444-C-T	1
uvb_NoPL_482_1	NoPL_482_1	chrXIII mapping	112794	SNV	1	G	A		Heterozygous	58	121	47.9339	0.465909	36.3793	chrXIII mapping-112794-G-A	1
uvb_NoPL_482_1	NoPL_482_1	chrXIII mapping	121745	SNV	1	G	A		Heterozygous	67	126	53.1746	0.426966	35.6567	chrXIII mapping-121745-G-A	1
uvb_NoPL_482_1	NoPL_482_1	chrXIII mapping	168088	SNV	1	C	T		Homozygous	58	100	58	0.444444	37	chrXIII mapping-168088-C-T	1
uvb_NoPL_482_1	NoPL_482_1	chrXIII mapping	203344	SNV	1	G	A		Homozygous	59	107	55.1402	0.454545	35.5763	chrXIII mapping-203344-G-A	1
uvb_NoPL_482_1	NoPL_482_1	chrXIII mapping	209040	SNV	1	G	A		Homozygous	46	81	56.7901	0.470588	35.3478	chrXIII mapping-209040-G-A	1
uvb_NoPL_482_1	NoPL_482_1	chrXIII mapping	234306	SNV	1	C	T		Heterozygous	61	119	51.2605	0.488636	36.377	chrXIII mapping-234306-C-T	1
uvb_NoPL_482_1	NoPL_482_1	chrXIII mapping	263055	SNV	1	A	T		Homozygous	54	93	58.0645	0.494118	36.1111	chrXIII mapping-263055-A-T	1
uvb_NoPL_482_1	NoPL_482_1	chrXIII mapping	268176	SNV	1	C	T		Heterozygous	48	103	46.6019	0.387097	36.2083	chrXIII mapping-268176-C-T	1
uvb_NoPL_482_1	NoPL_482_1	chrXIII mapping	273546	SNV	1	T	C		Heterozygous	51	112	45.5357	0.432836	34.6471	chrXIII mapping-273546-T-C	1
uvb_NoPL_482_1	NoPL_482_1	chrXIII mapping	285202	SNV	1	C	T		Heterozygous	60	115	52.1739	0.488095	36	chrXIII mapping-285202-C-T	1
uvb_NoPL_482_1	NoPL_482_1	chrXIII mapping	288017	SNV	1	C	T		Heterozygous	55	114	48.2456	0.492958	35.8727	chrXIII mapping-288017-C-T	1
uvb_NoPL_482_1	NoPL_482_1	chrXIII mapping	289371	SNV	1	C	T		Heterozygous	44	96	45.8333	0.449275	35	chrXIII mapping-289371-C-T	1
uvb_NoPL_482_1	NoPL_482_1	chrXIII mapping	299264	SNV	1	C	T		Heterozygous	51	106	48.1132	0.478261	37	chrXIII mapping-299264-C-T	1
uvb_NoPL_482_1	NoPL_482_1	chrXIII mapping	300936	SNV	1	A	G		Heterozygous	49	97	50.5155	0.424242	35.449	chrXIII mapping-300936-A-G	1
uvb_NoPL_482_1	NoPL_482_1	chrXIII mapping	331303	SNV	1	C	T		Heterozygous	53	100	53	0.460526	34.3962	chrXIII mapping-331303-C-T	1
uvb_NoPL_482_1	NoPL_482_1	chrXIII mapping	340744	SNV	1	A	G		Heterozygous	45	88	51.1364	0.484375	37	chrXIII mapping-340744-A-G	1
uvb_NoPL_482_1	NoPL_482_1	chrXIII mapping	343177	SNV	1	A	G		Heterozygous	61	122	50	0.447059	36.1803	chrXIII mapping-343177-A-G	1
uvb_NoPL_482_1	NoPL_482_1	chrXIII mapping	414721	SNV	1	T	C		Heterozygous	52	105	49.5238	0.471429	35.5385	chrXIII mapping-414721-T-C	1
uvb_NoPL_482_1	NoPL_482_1	chrXIII mapping	417393	SNV	1	G	A		Heterozygous	60	120	50	0.477273	36.5667	chrXIII mapping-417393-G-A	1
uvb_NoPL_482_1	NoPL_482_1	chrXIII mapping	487152	SNV	1	G	A		Homozygous	101	102	99.0196	0.489933	36.2475	chrXIII mapping-487152-G-A	1
uvb_NoPL_482_1	NoPL_482_1	chrXIII mapping	503424	SNV	1	G	A		Homozygous	66	119	55.4622	0.47619	36.4242	chrXIII mapping-503424-G-A	1
uvb_NoPL_482_1	NoPL_482_1	chrXIII mapping	503484	SNV	1	T	A		Heterozygous	59	117	50.4274	0.468354	34.4576	chrXIII mapping-503484-T-A	1
uvb_NoPL_482_1	NoPL_482_1	chrXIII mapping	529305	SNV	1	T	C		Homozygous	122	124	98.3871	0.480874	35.2295	chrXIII mapping-529305-T-C	1
uvb_NoPL_482_1	NoPL_482_1	chrXIII mapping	556378	SNV	1	G	A		Homozygous	92	94	97.8723	0.485075	36.3043	chrXIII mapping-556378-G-A	1
uvb_NoPL_482_1	NoPL_482_1	chrXIII mapping	556403	SNV	1	G	A		Homozygous	95	96	98.9583	0.453901	34.7474	chrXIII mapping-556403-G-A	1
uvb_NoPL_482_1	NoPL_482_1	chrXIII mapping	573667	SNV	1	G	A		Heterozygous	66	123	53.6585	0.477778	34.8485	chrXIII mapping-573667-G-A	1
uvb_NoPL_482_1	NoPL_482_1	chrXIII mapping	606057	SNV	1	C	T		Homozygous	57	100	57	0.392405	35.7018	chrXIII mapping-606057-C-T	1
uvb_NoPL_482_1	NoPL_482_1	chrXIII mapping	623316	SNV	1	A	G		Homozygous	91	93	97.8495	0.492308	34.4945	chrXIII mapping-623316-A-G	1
uvb_NoPL_482_1	NoPL_482_1	chrXIII mapping	628910	SNV	1	T	C		Homozygous	41	74	55.4054	0.410714	35.0976	chrXIII mapping-628910-T-C	1
uvb_NoPL_482_1	NoPL_482_1	chrXIII mapping	647004	SNV	1	T	C		Homozygous	82	82	100	0.430894	35.4634	chrXIII mapping-647004-T-C	1
uvb_NoPL_482_1	NoPL_482_1	chrXIII mapping	666839	SNV	1	A	G		Homozygous	109	109	100	0.5	36.3028	chrXIII mapping-666839-A-G	1
uvb_NoPL_482_1	NoPL_482_1	chrXIII mapping	672805	SNV	1	G	A		Heterozygous	69	127	54.3307	0.472527	35.3478	chrXIII mapping-672805-G-A	1
uvb_NoPL_482_1	NoPL_482_1	chrXIII mapping	700485	SNV	1	A	G		Heterozygous	65	122	53.2787	0.466667	36.2308	chrXIII mapping-700485-A-G	1
uvb_NoPL_482_1	NoPL_482_1	chrXIII mapping	728181	SNV	1	G	A		Heterozygous	55	117	47.0085	0.434211	36.7818	chrXIII mapping-728181-G-A	1
uvb_NoPL_482_1	NoPL_482_1	chrXIII mapping	737407	SNV	1	T	C		Heterozygous	55	103	53.3981	0.481013	36.0909	chrXIII mapping-737407-T-C	1
uvb_NoPL_482_1	NoPL_482_1	chrXIII mapping	838630	SNV	1	C	T		Heterozygous	62	125	49.6	0.440476	36.6129	chrXIII mapping-838630-C-T	1
uvb_NoPL_482_1	NoPL_482_1	chrXIII mapping	875808	SNV	1	C	T		Heterozygous	66	121	54.5455	0.5	34.9091	chrXIII mapping-875808-C-T	1
uvb_NoPL_482_1	NoPL_482_1	chrXIII mapping	889243	SNV	1	G	A		Homozygous	129	129	100	0.5	36.1163	chrXIII mapping-889243-G-A	1
uvb_NoPL_482_1	NoPL_482_1	chrXIV mapping	19147	SNV	1	A	G		Homozygous	78	133	58.6466	0.472727	35.8462	chrXIV mapping-19147-A-G	1
uvb_NoPL_482_1	NoPL_482_1	chrXIV mapping	22139	SNV	1	A	G		Heterozygous	54	100	54	0.492958	36.7778	chrXIV mapping-22139-A-G	1
uvb_NoPL_482_1	NoPL_482_1	chrXIV mapping	34014	SNV	1	A	G		Heterozygous	43	90	47.7778	0.466667	36.1628	chrXIV mapping-34014-A-G	1
uvb_NoPL_482_1	NoPL_482_1	chrXIV mapping	75601	SNV	1	A	G		Heterozygous	47	103	45.6311	0.444444	35.3404	chrXIV mapping-75601-A-G	1
uvb_NoPL_482_1	NoPL_482_1	chrXIV mapping	76996	SNV	1	C	A		Homozygous	51	89	57.3034	0.41791	36.0588	chrXIV mapping-76996-C-A	1
uvb_NoPL_482_1	NoPL_482_1	chrXIV mapping	116831	SNV	1	A	T		Homozygous	71	125	56.8	0.408602	33.5915	chrXIV mapping-116831-A-T	1
uvb_NoPL_482_1	NoPL_482_1	chrXIV mapping	119783	SNV	1	G	T		Heterozygous	46	101	45.5446	0.46875	35.3478	chrXIV mapping-119783-G-T	1
uvb_NoPL_482_1	NoPL_482_1	chrXIV mapping	129722	MNV	2	GT	AA		Heterozygous	53	110	48.1818	0.44	36.6604	chrXIV mapping-129722-GT-AA	1
uvb_NoPL_482_1	NoPL_482_1	chrXIV mapping	130538	Deletion	1	T	-		Heterozygous	47	96	48.9583	0.491803	33.5106	chrXIV mapping-130538-T--	1
uvb_NoPL_482_1	NoPL_482_1	chrXIV mapping	150431	SNV	1	T	C		Heterozygous	70	129	54.2636	0.431579	35.7429	chrXIV mapping-150431-T-C	1
uvb_NoPL_482_1	NoPL_482_1	chrXIV mapping	168550	SNV	1	G	A		Heterozygous	44	86	51.1628	0.483333	35.3182	chrXIV mapping-168550-G-A	1
uvb_NoPL_482_1	NoPL_482_1	chrXIV mapping	175219	SNV	1	T	A		Homozygous	40	77	51.9481	0.491228	35.1	chrXIV mapping-175219-T-A	1
uvb_NoPL_482_1	NoPL_482_1	chrXIV mapping	191169	SNV	1	C	T		Heterozygous	43	82	52.439	0.490909	35.8837	chrXIV mapping-191169-C-T	1
uvb_NoPL_482_1	NoPL_482_1	chrXIV mapping	220245	SNV	1	A	G		Heterozygous	48	102	47.0588	0.42029	36.2083	chrXIV mapping-220245-A-G	1
uvb_NoPL_482_1	NoPL_482_1	chrXIV mapping	221921	SNV	1	T	A		Heterozygous	48	101	47.5248	0.465753	36.2083	chrXIV mapping-221921-T-A	1
uvb_NoPL_482_1	NoPL_482_1	chrXIV mapping	245363	SNV	1	C	T		Heterozygous	55	115	47.8261	0.469136	35.2182	chrXIV mapping-245363-C-T	1
uvb_NoPL_482_1	NoPL_482_1	chrXIV mapping	271442	SNV	1	A	T		Heterozygous	60	115	52.1739	0.4875	34.7	chrXIV mapping-271442-A-T	1
uvb_NoPL_482_1	NoPL_482_1	chrXIV mapping	283086	SNV	1	C	T		Heterozygous	54	118	45.7627	0.430556	34.1852	chrXIV mapping-283086-C-T	1
uvb_NoPL_482_1	NoPL_482_1	chrXIV mapping	293125	MNV	2	GG	AA		Heterozygous	50	108	46.2963	0.486111	33.84	chrXIV mapping-293125-GG-AA	1
uvb_NoPL_482_1	NoPL_482_1	chrXIV mapping	363574	SNV	1	G	C		Homozygous	59	100	59	0.46988	36.5593	chrXIV mapping-363574-G-C	1
uvb_NoPL_482_1	NoPL_482_1	chrXIV mapping	367781	SNV	1	C	T		Heterozygous	50	99	50.5051	0.5	35.76	chrXIV mapping-367781-C-T	1
uvb_NoPL_482_1	NoPL_482_1	chrXIV mapping	375892	SNV	1	C	T		Heterozygous	50	100	50	0.43662	35.96	chrXIV mapping-375892-C-T	1
uvb_NoPL_482_1	NoPL_482_1	chrXIV mapping	377885	SNV	1	C	T		Heterozygous	50	96	52.0833	0.485294	36.52	chrXIV mapping-377885-C-T	1
uvb_NoPL_482_1	NoPL_482_1	chrXIV mapping	394530	SNV	1	C	T		Homozygous	90	103	87.3786	0.464	36.0222	chrXIV mapping-394530-C-T	1
uvb_NoPL_482_1	NoPL_482_1	chrXIV mapping	447807	SNV	1	T	C		Heterozygous	59	116	50.8621	0.443182	35.7119	chrXIV mapping-447807-T-C	1
uvb_NoPL_482_1	NoPL_482_1	chrXIV mapping	450016	SNV	1	T	C		Heterozygous	52	105	49.5238	0.414286	35.8077	chrXIV mapping-450016-T-C	1
uvb_NoPL_482_1	NoPL_482_1	chrXIV mapping	455283	SNV	1	C	T		Homozygous	61	105	58.0952	0.481928	35.3607	chrXIV mapping-455283-C-T	1
uvb_NoPL_482_1	NoPL_482_1	chrXIV mapping	467153	SNV	1	C	T		Heterozygous	59	121	48.7603	0.481013	35.9153	chrXIV mapping-467153-C-T	1
uvb_NoPL_482_1	NoPL_482_1	chrXIV mapping	479410	SNV	1	G	A		Heterozygous	38	76	50	0.465517	32.6316	chrXIV mapping-479410-G-A	1
uvb_NoPL_482_1	NoPL_482_1	chrXIV mapping	483670	SNV	1	C	T		Heterozygous	45	93	48.3871	0.428571	36.1556	chrXIV mapping-483670-C-T	1
uvb_NoPL_482_1	NoPL_482_1	chrXIV mapping	606198	SNV	1	C	A		Heterozygous	33	61	54.0984	0.489362	34.7576	chrXIV mapping-606198-C-A	1
uvb_NoPL_482_1	NoPL_482_1	chrXIV mapping	619766	SNV	1	G	A		Homozygous	54	95	56.8421	0.463415	35.1111	chrXIV mapping-619766-G-A	1
uvb_NoPL_482_1	NoPL_482_1	chrXIV mapping	626582	SNV	1	G	A		Homozygous	76	129	58.9147	0.482143	36.5	chrXIV mapping-626582-G-A	1
uvb_NoPL_482_1	NoPL_482_1	chrXIV mapping	630613	SNV	1	G	A		Heterozygous	45	95	47.3684	0.490909	35.9333	chrXIV mapping-630613-G-A	1
uvb_NoPL_482_1	NoPL_482_1	chrXIV mapping	647948	SNV	1	C	T		Heterozygous	52	106	49.0566	0.479452	36.3077	chrXIV mapping-647948-C-T	1
uvb_NoPL_482_1	NoPL_482_1	chrXIV mapping	654229	SNV	1	G	C		Homozygous	61	100	61	0.493827	36.2131	chrXIV mapping-654229-G-C	1
uvb_NoPL_482_1	NoPL_482_1	chrXIV mapping	655872	SNV	1	G	A		Homozygous	71	126	56.3492	0.484536	35.4225	chrXIV mapping-655872-G-A	1
uvb_NoPL_482_1	NoPL_482_1	chrXIV mapping	655879	SNV	1	A	T		Homozygous	74	130	56.9231	0.5	36.5135	chrXIV mapping-655879-A-T	1
uvb_NoPL_482_1	NoPL_482_1	chrXIV mapping	683615	SNV	1	G	A		Heterozygous	54	119	45.3782	0.445946	35.3333	chrXIV mapping-683615-G-A	1
uvb_NoPL_482_1	NoPL_482_1	chrXIV mapping	695416	SNV	1	G	A		Homozygous	106	106	100	0.453901	35.2642	chrXIV mapping-695416-G-A	1
uvb_NoPL_482_1	NoPL_482_1	chrXIV mapping	771831	SNV	1	G	A		Homozygous	73	130	56.1538	0.444444	35.3288	chrXIV mapping-771831-G-A	1
uvb_NoPL_482_1	NoPL_482_1	chrXIV mapping	780003	SNV	1	T	G		Heterozygous	51	112	45.5357	0.479452	35.549	chrXIV mapping-780003-T-G	1
uvb_NoPL_482_1	NoPL_482_1	chrXV mapping	95124	SNV	1	G	A		Heterozygous	62	113	54.8673	0.489583	36.1613	chrXV mapping-95124-G-A	1
uvb_NoPL_482_1	NoPL_482_1	chrXV mapping	103560	SNV	1	C	T		Heterozygous	57	120	47.5	0.453333	34.7895	chrXV mapping-103560-C-T	1
uvb_NoPL_482_1	NoPL_482_1	chrXV mapping	127307	SNV	1	G	A		Heterozygous	56	117	47.8632	0.473684	35.6786	chrXV mapping-127307-G-A	1
uvb_NoPL_482_1	NoPL_482_1	chrXV mapping	150606	SNV	1	G	A		Heterozygous	47	97	48.4536	0.492754	35.1702	chrXV mapping-150606-G-A	1
uvb_NoPL_482_1	NoPL_482_1	chrXV mapping	171805	SNV	1	C	T		Homozygous	52	91	57.1429	0.478873	34.4231	chrXV mapping-171805-C-T	1
uvb_NoPL_482_1	NoPL_482_1	chrXV mapping	182092	SNV	1	T	C		Heterozygous	63	115	54.7826	0.455556	36.4286	chrXV mapping-182092-T-C	1
uvb_NoPL_482_1	NoPL_482_1	chrXV mapping	245181	SNV	1	C	T		Heterozygous	46	95	48.4211	0.492958	36.4783	chrXV mapping-245181-C-T	1
uvb_NoPL_482_1	NoPL_482_1	chrXV mapping	312768	SNV	1	C	T		Heterozygous	39	77	50.6494	0.418182	36.0769	chrXV mapping-312768-C-T	1
uvb_NoPL_482_1	NoPL_482_1	chrXV mapping	313378	SNV	1	G	A		Heterozygous	69	134	51.4925	0.444444	36.1014	chrXV mapping-313378-G-A	1
uvb_NoPL_482_1	NoPL_482_1	chrXV mapping	326611	SNV	1	A	G		Heterozygous	47	96	48.9583	0.5	32.9574	chrXV mapping-326611-A-G	1
uvb_NoPL_482_1	NoPL_482_1	chrXV mapping	377645	SNV	1	G	A		Heterozygous	53	102	51.9608	0.444444	36.7736	chrXV mapping-377645-G-A	1
uvb_NoPL_482_1	NoPL_482_1	chrXV mapping	381762	SNV	1	C	T		Heterozygous	53	98	54.0816	0.444444	36.0566	chrXV mapping-381762-C-T	1
uvb_NoPL_482_1	NoPL_482_1	chrXV mapping	412725	SNV	1	C	T		Homozygous	109	111	98.1982	0.463087	35.9541	chrXV mapping-412725-C-T	1
uvb_NoPL_482_1	NoPL_482_1	chrXV mapping	424687	SNV	1	T	C		Homozygous	52	94	55.3191	0.485294	36.2692	chrXV mapping-424687-T-C	1
uvb_NoPL_482_1	NoPL_482_1	chrXV mapping	457362	SNV	1	G	A		Heterozygous	45	100	45	0.484375	36.2	chrXV mapping-457362-G-A	1
uvb_NoPL_482_1	NoPL_482_1	chrXV mapping	470958	SNV	1	A	G		Heterozygous	42	91	46.1538	0.481481	35.5238	chrXV mapping-470958-A-G	1
uvb_NoPL_482_1	NoPL_482_1	chrXV mapping	543764	SNV	1	G	A		Heterozygous	45	89	50.5618	0.484848	36.4667	chrXV mapping-543764-G-A	1
uvb_NoPL_482_1	NoPL_482_1	chrXV mapping	561413	SNV	1	A	G		Heterozygous	58	119	48.7395	0.487805	35.4828	chrXV mapping-561413-A-G	1
uvb_NoPL_482_1	NoPL_482_1	chrXV mapping	610467	SNV	1	G	A		Heterozygous	51	107	47.6636	0.478873	35.2745	chrXV mapping-610467-G-A	1
uvb_NoPL_482_1	NoPL_482_1	chrXV mapping	623593	SNV	1	C	T		Heterozygous	44	89	49.4382	0.473684	36.4091	chrXV mapping-623593-C-T	1
uvb_NoPL_482_1	NoPL_482_1	chrXV mapping	635502	SNV	1	A	T		Homozygous	57	99	57.5758	0.476744	35.7018	chrXV mapping-635502-A-T	1
uvb_NoPL_482_1	NoPL_482_1	chrXV mapping	636200	SNV	1	T	C		Heterozygous	44	88	50	0.482759	35.8636	chrXV mapping-636200-T-C	1
uvb_NoPL_482_1	NoPL_482_1	chrXV mapping	644851	SNV	1	C	T		Heterozygous	51	104	49.0385	0.493506	35.0392	chrXV mapping-644851-C-T	2
uvb_NoPL_482_1	NoPL_482_1	chrXV mapping	666488	SNV	1	G	A		Heterozygous	57	116	49.1379	0.466667	35.4912	chrXV mapping-666488-G-A	1
uvb_NoPL_482_1	NoPL_482_1	chrXV mapping	670554	SNV	1	A	T		Heterozygous	49	105	46.6667	0.471429	36.7551	chrXV mapping-670554-A-T	1
uvb_NoPL_482_1	NoPL_482_1	chrXV mapping	670568	SNV	1	G	C		Heterozygous	48	103	46.6019	0.447761	35.7083	chrXV mapping-670568-G-C	1
uvb_NoPL_482_1	NoPL_482_1	chrXV mapping	670805	SNV	1	G	A		Heterozygous	47	93	50.5376	0.402985	31.8511	chrXV mapping-670805-G-A	1
uvb_NoPL_482_1	NoPL_482_1	chrXV mapping	671820	SNV	1	A	G		Heterozygous	58	115	50.4348	0.410256	35.4828	chrXV mapping-671820-A-G	1
uvb_NoPL_482_1	NoPL_482_1	chrXV mapping	672543	SNV	1	A	G		Heterozygous	55	107	51.4019	0.43662	34.2	chrXV mapping-672543-A-G	1
uvb_NoPL_482_1	NoPL_482_1	chrXV mapping	718614	SNV	1	G	A		Heterozygous	43	93	46.2366	0.410714	35.8372	chrXV mapping-718614-G-A	1
uvb_NoPL_482_1	NoPL_482_1	chrXV mapping	737013	SNV	1	G	A		Heterozygous	46	98	46.9388	0.477612	37	chrXV mapping-737013-G-A	1
uvb_NoPL_482_1	NoPL_482_1	chrXV mapping	749164	SNV	1	G	A		Heterozygous	68	128	53.125	0.434783	34.9412	chrXV mapping-749164-G-A	1
uvb_NoPL_482_1	NoPL_482_1	chrXV mapping	758239	SNV	1	C	T		Heterozygous	53	98	54.0816	0.470588	34.3962	chrXV mapping-758239-C-T	1
uvb_NoPL_482_1	NoPL_482_1	chrXV mapping	772281	SNV	1	A	T		Heterozygous	42	80	52.5	0.467742	36.4286	chrXV mapping-772281-A-T	1
uvb_NoPL_482_1	NoPL_482_1	chrXV mapping	783740	SNV	1	C	T		Heterozygous	56	105	53.3333	0.4875	36.5357	chrXV mapping-783740-C-T	1
uvb_NoPL_482_1	NoPL_482_1	chrXV mapping	792482	SNV	1	T	C		Heterozygous	45	93	48.3871	0.484375	35.5778	chrXV mapping-792482-T-C	1
uvb_NoPL_482_1	NoPL_482_1	chrXV mapping	810266	MNV	2	AG	TA		Heterozygous	53	100	53	0.391892	36.7736	chrXV mapping-810266-AG-TA	1
uvb_NoPL_482_1	NoPL_482_1	chrXV mapping	820660	SNV	1	T	A		Homozygous	63	110	57.2727	0.485149	35.8254	chrXV mapping-820660-T-A	1
uvb_NoPL_482_1	NoPL_482_1	chrXV mapping	842675	SNV	1	C	T		Heterozygous	52	98	53.0612	0.397059	33.5769	chrXV mapping-842675-C-T	1
uvb_NoPL_482_1	NoPL_482_1	chrXV mapping	879294	SNV	1	A	T		Heterozygous	50	101	49.505	0.447761	36.76	chrXV mapping-879294-A-T	1
uvb_NoPL_482_1	NoPL_482_1	chrXV mapping	915035	SNV	1	G	A		Heterozygous	67	123	54.4715	0.417582	36.8209	chrXV mapping-915035-G-A	1
uvb_NoPL_482_1	NoPL_482_1	chrXV mapping	921148	SNV	1	C	T		Heterozygous	55	112	49.1071	0.493671	35	chrXV mapping-921148-C-T	1
uvb_NoPL_482_1	NoPL_482_1	chrXV mapping	924304	SNV	1	G	A		Heterozygous	48	95	50.5263	0.464789	36.25	chrXV mapping-924304-G-A	1
uvb_NoPL_482_1	NoPL_482_1	chrXV mapping	929932	SNV	1	C	T		Heterozygous	60	118	50.8475	0.432099	35.5667	chrXV mapping-929932-C-T	1
uvb_NoPL_482_1	NoPL_482_1	chrXV mapping	946178	SNV	1	A	G		Heterozygous	53	116	45.6897	0.493506	35.3774	chrXV mapping-946178-A-G	1
uvb_NoPL_482_1	NoPL_482_1	chrXV mapping	953328	SNV	1	C	T		Homozygous	70	124	56.4516	0.452632	35.7714	chrXV mapping-953328-C-T	1
uvb_NoPL_482_1	NoPL_482_1	chrXV mapping	955480	SNV	1	T	A		Homozygous	54	88	61.3636	0.416667	37	chrXV mapping-955480-T-A	1
uvb_NoPL_482_1	NoPL_482_1	chrXV mapping	967025	SNV	1	C	T		Heterozygous	47	103	45.6311	0.485294	35.6809	chrXV mapping-967025-C-T	1
uvb_NoPL_482_1	NoPL_482_1	chrXV mapping	1018633	SNV	1	G	A		Homozygous	67	114	58.7719	0.473118	31.6866	chrXV mapping-1018633-G-A	1
uvb_NoPL_482_1	NoPL_482_1	chrXV mapping	1020448	SNV	1	G	A		Heterozygous	66	130	50.7692	0.494624	36.4242	chrXV mapping-1020448-G-A	1
uvb_NoPL_482_1	NoPL_482_1	chrXV mapping	1030386	SNV	1	G	A		Heterozygous	70	132	53.0303	0.454545	36.6571	chrXV mapping-1030386-G-A	1
uvb_NoPL_482_1	NoPL_482_1	chrXV mapping	1083393	Insertion	1	-	A		Homozygous	27	46	58.6957	0.205882	36.5556	chrXV mapping-1083393---A	1
uvb_NoPL_482_1	NoPL_482_1	chrXV mapping	1083394	SNV	1	G	A		Homozygous	28	46	60.8696	0.222222	37	chrXV mapping-1083394-G-A	1
uvb_NoPL_482_1	NoPL_482_1	chrXVI mapping	54125	SNV	1	A	G		Heterozygous	61	113	53.9823	0.468085	36.6066	chrXVI mapping-54125-A-G	1
uvb_NoPL_482_1	NoPL_482_1	chrXVI mapping	64963	SNV	1	G	A		Heterozygous	52	107	48.5981	0.5	36.5385	chrXVI mapping-64963-G-A	1
uvb_NoPL_482_1	NoPL_482_1	chrXVI mapping	102448	SNV	1	T	C		Heterozygous	52	98	53.0612	0.492958	34.0385	chrXVI mapping-102448-T-C	1
uvb_NoPL_482_1	NoPL_482_1	chrXVI mapping	160919	SNV	1	C	T		Heterozygous	60	123	48.7805	0.482759	36.4	chrXVI mapping-160919-C-T	1
uvb_NoPL_482_1	NoPL_482_1	chrXVI mapping	174053	SNV	1	C	T		Homozygous	58	91	63.7363	0.46988	34.6552	chrXVI mapping-174053-C-T	1
uvb_NoPL_482_1	NoPL_482_1	chrXVI mapping	180872	SNV	1	T	C		Heterozygous	53	109	48.6239	0.441558	35.8302	chrXVI mapping-180872-T-C	1
uvb_NoPL_482_1	NoPL_482_1	chrXVI mapping	185264	SNV	1	A	G		Heterozygous	54	112	48.2143	0.426471	36.0741	chrXVI mapping-185264-A-G	1
uvb_NoPL_482_1	NoPL_482_1	chrXVI mapping	198942	SNV	1	T	A		Heterozygous	48	101	47.5248	0.428571	35.1667	chrXVI mapping-198942-T-A	1
uvb_NoPL_482_1	NoPL_482_1	chrXVI mapping	210438	SNV	1	C	T		Homozygous	61	96	63.5417	0.402439	35.1639	chrXVI mapping-210438-C-T	2
uvb_NoPL_482_1	NoPL_482_1	chrXVI mapping	229790	SNV	1	A	T		Heterozygous	55	102	53.9216	0.442857	36.7818	chrXVI mapping-229790-A-T	1
uvb_NoPL_482_1	NoPL_482_1	chrXVI mapping	234674	SNV	1	G	A		Heterozygous	53	106	50	0.493506	36.7736	chrXVI mapping-234674-G-A	1
uvb_NoPL_482_1	NoPL_482_1	chrXVI mapping	247853	SNV	1	C	T		Heterozygous	50	95	52.6316	0.43662	37	chrXVI mapping-247853-C-T	1
uvb_NoPL_482_1	NoPL_482_1	chrXVI mapping	264788	Deletion	2	TT	-		Homozygous	98	100	98	0.493056	35.7487	chrXVI mapping-264788-TT--	1
uvb_NoPL_482_1	NoPL_482_1	chrXVI mapping	289347	SNV	1	A	C		Homozygous	55	97	56.701	0.480519	36.3455	chrXVI mapping-289347-A-C	1
uvb_NoPL_482_1	NoPL_482_1	chrXVI mapping	297485	SNV	1	C	T		Heterozygous	51	106	48.1132	0.432836	35.3137	chrXVI mapping-297485-C-T	1
uvb_NoPL_482_1	NoPL_482_1	chrXVI mapping	313840	SNV	1	T	A		Heterozygous	63	127	49.6063	0.37037	34.0159	chrXVI mapping-313840-T-A	1
uvb_NoPL_482_1	NoPL_482_1	chrXVI mapping	321986	SNV	1	A	G		Homozygous	61	108	56.4815	0.5	35.7541	chrXVI mapping-321986-A-G	1
uvb_NoPL_482_1	NoPL_482_1	chrXVI mapping	329927	MNV	2	CC	TT		Homozygous	56	103	54.3689	0.493671	35.8929	chrXVI mapping-329927-CC-TT	1
uvb_NoPL_482_1	NoPL_482_1	chrXVI mapping	332453	SNV	1	A	G		Homozygous	55	90	61.1111	0.487805	35.6182	chrXVI mapping-332453-A-G	1
uvb_NoPL_482_1	NoPL_482_1	chrXVI mapping	334538	SNV	1	C	A		Heterozygous	45	100	45	0.5	35.3111	chrXVI mapping-334538-C-A	1
uvb_NoPL_482_1	NoPL_482_1	chrXVI mapping	344909	SNV	1	A	G		Heterozygous	50	106	47.1698	0.484848	36	chrXVI mapping-344909-A-G	1
uvb_NoPL_482_1	NoPL_482_1	chrXVI mapping	371794	SNV	1	T	C		Heterozygous	53	109	48.6239	0.486842	36.0566	chrXVI mapping-371794-T-C	1
uvb_NoPL_482_1	NoPL_482_1	chrXVI mapping	400160	SNV	1	G	A		Heterozygous	73	133	54.8872	0.458716	34.4247	chrXVI mapping-400160-G-A	1
uvb_NoPL_482_1	NoPL_482_1	chrXVI mapping	424016	SNV	1	G	A		Homozygous	72	124	58.0645	0.44	36.4722	chrXVI mapping-424016-G-A	1
uvb_NoPL_482_1	NoPL_482_1	chrXVI mapping	446160	SNV	1	A	T		Heterozygous	44	89	49.4382	0.484375	36.4545	chrXVI mapping-446160-A-T	1
uvb_NoPL_482_1	NoPL_482_1	chrXVI mapping	462761	SNV	1	G	A		Heterozygous	44	92	47.8261	0.492308	36.1818	chrXVI mapping-462761-G-A	1
uvb_NoPL_482_1	NoPL_482_1	chrXVI mapping	472863	SNV	1	T	C		Homozygous	47	79	59.4937	0.476923	35.6383	chrXVI mapping-472863-T-C	1
uvb_NoPL_482_1	NoPL_482_1	chrXVI mapping	476796	SNV	1	A	G		Heterozygous	58	114	50.8772	0.439024	35.4828	chrXVI mapping-476796-A-G	1
uvb_NoPL_482_1	NoPL_482_1	chrXVI mapping	504608	SNV	1	G	A		Heterozygous	62	118	52.5424	0.494118	36	chrXVI mapping-504608-G-A	1
uvb_NoPL_482_1	NoPL_482_1	chrXVI mapping	533772	SNV	1	G	A		Homozygous	64	115	55.6522	0.464286	36.625	chrXVI mapping-533772-G-A	1
uvb_NoPL_482_1	NoPL_482_1	chrXVI mapping	540408	SNV	1	C	T		Homozygous	119	119	100	0.459302	36.2605	chrXVI mapping-540408-C-T	1
uvb_NoPL_482_1	NoPL_482_1	chrXVI mapping	544255	SNV	1	C	T		Heterozygous	53	104	50.9615	0.474359	35.6038	chrXVI mapping-544255-C-T	1
uvb_NoPL_482_1	NoPL_482_1	chrXVI mapping	563186	SNV	1	T	A		Homozygous	65	108	60.1852	0.442105	36.2308	chrXVI mapping-563186-T-A	1
uvb_NoPL_482_1	NoPL_482_1	chrXVI mapping	569383	SNV	1	T	A		Heterozygous	57	114	50	0.487179	36.1228	chrXVI mapping-569383-T-A	1
uvb_NoPL_482_1	NoPL_482_1	chrXVI mapping	606678	SNV	1	G	A		Homozygous	59	103	57.2816	0.425287	35.1017	chrXVI mapping-606678-G-A	1
uvb_NoPL_482_1	NoPL_482_1	chrXVI mapping	608604	SNV	1	A	G		Heterozygous	50	104	48.0769	0.485294	36.24	chrXVI mapping-608604-A-G	1
uvb_NoPL_482_1	NoPL_482_1	chrXVI mapping	620035	SNV	1	T	A		Homozygous	51	89	57.3034	0.486486	35.2745	chrXVI mapping-620035-T-A	1
uvb_NoPL_482_1	NoPL_482_1	chrXVI mapping	686643	SNV	1	C	T		Heterozygous	60	126	47.619	0.5	35.5333	chrXVI mapping-686643-C-T	1
uvb_NoPL_482_1	NoPL_482_1	chrXVI mapping	692595	SNV	1	G	A		Heterozygous	57	112	50.8929	0.493333	35.6667	chrXVI mapping-692595-G-A	1
uvb_NoPL_482_1	NoPL_482_1	chrXVI mapping	704835	SNV	1	G	A		Heterozygous	51	97	52.5773	0.493151	36.0588	chrXVI mapping-704835-G-A	1
uvb_NoPL_482_1	NoPL_482_1	chrXVI mapping	720584	SNV	1	G	A		Homozygous	103	103	100	0.434483	36.3981	chrXVI mapping-720584-G-A	1
uvb_NoPL_482_1	NoPL_482_1	chrXVI mapping	725800	SNV	1	C	T		Homozygous	65	118	55.0847	0.483871	35.4615	chrXVI mapping-725800-C-T	1
uvb_NoPL_482_1	NoPL_482_1	chrXVI mapping	736491	SNV	1	A	G		Heterozygous	58	106	54.717	0.407895	35.0345	chrXVI mapping-736491-A-G	1
uvb_NoPL_482_1	NoPL_482_1	chrXVI mapping	736743	SNV	1	C	T		Homozygous	65	109	59.633	0.445545	36.2308	chrXVI mapping-736743-C-T	1
uvb_NoPL_482_1	NoPL_482_1	chrXVI mapping	742538	SNV	1	A	T		Heterozygous	45	95	47.3684	0.485294	35.3556	chrXVI mapping-742538-A-T	1
uvb_NoPL_482_1	NoPL_482_1	chrXVI mapping	786312	SNV	1	T	C		Heterozygous	40	75	53.3333	0.491228	35.75	chrXVI mapping-786312-T-C	1
uvb_NoPL_482_1	NoPL_482_1	chrXVI mapping	840981	SNV	1	T	C		Heterozygous	50	106	47.1698	0.492308	35.52	chrXVI mapping-840981-T-C	1
uvb_NoPL_482_1	NoPL_482_1	chrXVI mapping	857335	SNV	1	T	C		Heterozygous	50	109	45.8716	0.474576	35.44	chrXVI mapping-857335-T-C	1
uvb_NoPL_482_1	NoPL_482_1	chrXVI mapping	875052	SNV	1	C	T		Homozygous	57	101	56.4356	0.487179	35.6667	chrXVI mapping-875052-C-T	1
uvb_NoPL_482_1	NoPL_482_1	chrXVI mapping	880553	SNV	1	C	T		Homozygous	57	100	57	0.475	35.8772	chrXVI mapping-880553-C-T	1
uvb_NoPL_482_1	NoPL_482_1	chrXVI mapping	880815	SNV	1	A	G		Homozygous	77	131	58.7786	0.451327	36.5325	chrXVI mapping-880815-A-G	1
uvb_NoPL_482_1	NoPL_482_1	chrXVI mapping	882306	SNV	1	A	C		Heterozygous	71	136	52.2059	0.485714	35.4225	chrXVI mapping-882306-A-C	1
uvb_NoPL_482_1	NoPL_482_1	chrXVI mapping	908395	SNV	1	C	T		Heterozygous	68	128	53.125	0.485149	36.8235	chrXVI mapping-908395-C-T	1
uvb_NoPL_482_1	NoPL_482_1	chrXVI mapping	920169	SNV	1	C	T		Heterozygous	67	131	51.145	0.457831	35.7164	chrXVI mapping-920169-C-T	1
uvb_NoPL_482_1	NoPL_482_1	chrXVI mapping	933818	SNV	1	A	G		Heterozygous	63	122	51.6393	0.45122	35.7937	chrXVI mapping-933818-A-G	1
uvb_NoPL_482_1	NoPL_482_1	chrXVI mapping	934853	SNV	1	T	C		Heterozygous	52	98	53.0612	0.472222	35.8077	chrXVI mapping-934853-T-C	1
uvb_NoPL_482_32	NoPL_482_32	chrI mapping	1513	SNV	1	A	G		Heterozygous	76	154	49.3506	0.434783	35.5263	chrI mapping-1513-A-G	1
uvb_NoPL_482_32	NoPL_482_32	chrI mapping	4963	SNV	1	C	T		Heterozygous	63	128	49.2188	0.458333	36.2063	chrI mapping-4963-C-T	1
uvb_NoPL_482_32	NoPL_482_32	chrI mapping	13505	SNV	1	T	C		Heterozygous	59	123	47.9675	0.441176	35.7797	chrI mapping-13505-T-C	1
uvb_NoPL_482_32	NoPL_482_32	chrI mapping	30480	SNV	1	C	T		Heterozygous	56	122	45.9016	0.457143	35.25	chrI mapping-30480-C-T	1
uvb_NoPL_482_32	NoPL_482_32	chrI mapping	53774	SNV	1	A	G		Heterozygous	63	130	48.4615	0.474359	35.2222	chrI mapping-53774-A-G	1
uvb_NoPL_482_32	NoPL_482_32	chrI mapping	96035	SNV	1	A	G		Heterozygous	50	97	51.5464	0.459016	35.96	chrI mapping-96035-A-G	1
uvb_NoPL_482_32	NoPL_482_32	chrI mapping	99192	SNV	1	A	G		Homozygous	91	138	65.942	0.495575	35.9011	chrI mapping-99192-A-G	1
uvb_NoPL_482_32	NoPL_482_32	chrI mapping	105747	Insertion	1	-	T		Heterozygous	62	118	52.5424	0.481928	36.0323	chrI mapping-105747---T	1
uvb_NoPL_482_32	NoPL_482_32	chrI mapping	105748	SNV	1	G	A		Heterozygous	62	117	52.9915	0.481928	35.8065	chrI mapping-105748-G-A	1
uvb_NoPL_482_32	NoPL_482_32	chrI mapping	110000	SNV	1	G	A		Heterozygous	65	129	50.3876	0.47561	35.4615	chrI mapping-110000-G-A	1
uvb_NoPL_482_32	NoPL_482_32	chrI mapping	181308	SNV	1	C	T		Heterozygous	58	112	51.7857	0.445946	36.1379	chrI mapping-181308-C-T	1
uvb_NoPL_482_32	NoPL_482_32	chrI mapping	186493	SNV	1	T	C		Heterozygous	68	146	46.5753	0.488636	35.7353	chrI mapping-186493-T-C	1
uvb_NoPL_482_32	NoPL_482_32	chrI mapping	216015	SNV	1	G	A		Heterozygous	55	103	53.3981	0.450704	35.6182	chrI mapping-216015-G-A	1
uvb_NoPL_482_32	NoPL_482_32	chrI mapping	226729	SNV	1	T	C		Heterozygous	64	125	51.2	0.5	35.5938	chrI mapping-226729-T-C	1
uvb_NoPL_482_32	NoPL_482_32	chrII mapping	40688	SNV	1	T	C		Heterozygous	50	94	53.1915	0.492537	35.2	chrII mapping-40688-T-C	1
uvb_NoPL_482_32	NoPL_482_32	chrII mapping	52288	SNV	1	A	G		Heterozygous	50	110	45.4545	0.492063	35.72	chrII mapping-52288-A-G	1
uvb_NoPL_482_32	NoPL_482_32	chrII mapping	135232	SNV	1	G	A		Heterozygous	60	125	48	0.46988	36.3667	chrII mapping-135232-G-A	1
uvb_NoPL_482_32	NoPL_482_32	chrII mapping	171766	SNV	1	A	T		Heterozygous	49	99	49.4949	0.421875	36.2653	chrII mapping-171766-A-T	1
uvb_NoPL_482_32	NoPL_482_32	chrII mapping	172450	SNV	1	C	T		Heterozygous	53	111	47.7477	0.415385	35.3396	chrII mapping-172450-C-T	2
uvb_NoPL_482_32	NoPL_482_32	chrII mapping	173939	SNV	1	T	C		Heterozygous	59	118	50	0.473684	36.5932	chrII mapping-173939-T-C	1
uvb_NoPL_482_32	NoPL_482_32	chrII mapping	217672	SNV	1	C	T		Homozygous	122	123	99.187	0.49697	35.6721	chrII mapping-217672-C-T	1
uvb_NoPL_482_32	NoPL_482_32	chrII mapping	269016	SNV	1	G	A		Heterozygous	59	126	46.8254	0.441558	36.1186	chrII mapping-269016-G-A	1
uvb_NoPL_482_32	NoPL_482_32	chrII mapping	273020	SNV	1	A	G		Heterozygous	61	115	53.0435	0.454545	35.7869	chrII mapping-273020-A-G	1
uvb_NoPL_482_32	NoPL_482_32	chrII mapping	317833	SNV	1	C	T		Heterozygous	58	125	46.4	0.447761	33.7241	chrII mapping-317833-C-T	1
uvb_NoPL_482_32	NoPL_482_32	chrII mapping	328574	SNV	1	T	A		Heterozygous	65	144	45.1389	0.476744	36.2308	chrII mapping-328574-T-A	1
uvb_NoPL_482_32	NoPL_482_32	chrII mapping	329205	MNV	2	AG	GA		Heterozygous	52	115	45.2174	0.463768	35.7692	chrII mapping-329205-AG-GA	1
uvb_NoPL_482_32	NoPL_482_32	chrII mapping	329808	SNV	1	G	A		Heterozygous	54	118	45.7627	0.470588	36.7778	chrII mapping-329808-G-A	1
uvb_NoPL_482_32	NoPL_482_32	chrII mapping	345307	SNV	1	G	A		Heterozygous	46	100	46	0.5	36.4783	chrII mapping-345307-G-A	1
uvb_NoPL_482_32	NoPL_482_32	chrII mapping	389163	SNV	1	T	C		Heterozygous	64	126	50.7937	0.4875	35.0312	chrII mapping-389163-T-C	1
uvb_NoPL_482_32	NoPL_482_32	chrII mapping	488010	SNV	1	C	T		Homozygous	44	83	53.012	0.45	30.9545	chrII mapping-488010-C-T	1
uvb_NoPL_482_32	NoPL_482_32	chrII mapping	489697	SNV	1	A	G		Heterozygous	59	116	50.8621	0.45	36.3559	chrII mapping-489697-A-G	1
uvb_NoPL_482_32	NoPL_482_32	chrII mapping	497243	SNV	1	C	T		Heterozygous	62	130	47.6923	0.431818	33.7419	chrII mapping-497243-C-T	1
uvb_NoPL_482_32	NoPL_482_32	chrII mapping	497697	SNV	1	T	A		Homozygous	61	108	56.4815	0.475	36.0164	chrII mapping-497697-T-A	1
uvb_NoPL_482_32	NoPL_482_32	chrII mapping	510016	SNV	1	C	T		Homozygous	74	133	55.6391	0.473118	35.6757	chrII mapping-510016-C-T	1
uvb_NoPL_482_32	NoPL_482_32	chrII mapping	522202	SNV	1	G	A		Heterozygous	43	89	48.3146	0.490566	34.3488	chrII mapping-522202-G-A	1
uvb_NoPL_482_32	NoPL_482_32	chrII mapping	523324	SNV	1	A	G		Homozygous	68	107	63.5514	0.470588	36.6471	chrII mapping-523324-A-G	1
uvb_NoPL_482_32	NoPL_482_32	chrII mapping	544071	SNV	1	G	A		Homozygous	55	99	55.5556	0.477612	36.1273	chrII mapping-544071-G-A	2
uvb_NoPL_482_32	NoPL_482_32	chrII mapping	560615	SNV	1	C	T		Heterozygous	65	134	48.5075	0.476744	36.2615	chrII mapping-560615-C-T	1
uvb_NoPL_482_32	NoPL_482_32	chrII mapping	584945	SNV	1	G	A		Heterozygous	55	107	51.4019	0.478261	34.0545	chrII mapping-584945-G-A	1
uvb_NoPL_482_32	NoPL_482_32	chrII mapping	600748	SNV	1	C	T		Heterozygous	63	126	50	0.407407	35.8254	chrII mapping-600748-C-T	1
uvb_NoPL_482_32	NoPL_482_32	chrII mapping	671491	SNV	1	C	T		Heterozygous	71	137	51.8248	0.411111	35.1972	chrII mapping-671491-C-T	1
uvb_NoPL_482_32	NoPL_482_32	chrII mapping	676078	SNV	1	C	T		Homozygous	82	141	58.156	0.5	36.561	chrII mapping-676078-C-T	1
uvb_NoPL_482_32	NoPL_482_32	chrII mapping	681321	SNV	1	G	A		Heterozygous	59	113	52.2124	0.369863	36.5932	chrII mapping-681321-G-A	1
uvb_NoPL_482_32	NoPL_482_32	chrII mapping	697581	SNV	1	G	A		Homozygous	139	139	100	0.497238	35.8489	chrII mapping-697581-G-A	1
uvb_NoPL_482_32	NoPL_482_32	chrII mapping	736108	SNV	1	G	T		Heterozygous	68	133	51.1278	0.432099	35.1765	chrII mapping-736108-G-T	1
uvb_NoPL_482_32	NoPL_482_32	chrII mapping	747143	SNV	1	T	A		Heterozygous	54	114	47.3684	0.484375	34.9259	chrII mapping-747143-T-A	1
uvb_NoPL_482_32	NoPL_482_32	chrII mapping	771591	SNV	1	C	T		Heterozygous	61	122	50	0.402597	35.7541	chrII mapping-771591-C-T	1
uvb_NoPL_482_32	NoPL_482_32	chrII mapping	777767	SNV	1	T	A		Heterozygous	60	122	49.1803	0.482353	34	chrII mapping-777767-T-A	1
uvb_NoPL_482_32	NoPL_482_32	chrII mapping	787555	SNV	1	T	C		Heterozygous	60	113	53.0973	0.459459	35.9667	chrII mapping-787555-T-C	1
uvb_NoPL_482_32	NoPL_482_32	chrII mapping	810072	SNV	1	T	G		Heterozygous	67	145	46.2069	0.435897	35.6866	chrII mapping-810072-T-G	1
uvb_NoPL_482_32	NoPL_482_32	chrIII mapping	4926	SNV	1	T	C		Homozygous	108	108	100	0.496296	36.1852	chrIII mapping-4926-T-C	1
uvb_NoPL_482_32	NoPL_482_32	chrIII mapping	6167	SNV	1	G	A		Homozygous	126	127	99.2126	0.418301	35.5397	chrIII mapping-6167-G-A	1
uvb_NoPL_482_32	NoPL_482_32	chrIII mapping	64937	SNV	1	C	G		Heterozygous	49	101	48.5149	0.461538	35.449	chrIII mapping-64937-C-G	1
uvb_NoPL_482_32	NoPL_482_32	chrIII mapping	65082	SNV	1	G	A		Heterozygous	62	122	50.8197	0.417722	33.3548	chrIII mapping-65082-G-A	1
uvb_NoPL_482_32	NoPL_482_32	chrIII mapping	99768	SNV	1	T	C		Heterozygous	64	130	49.2308	0.457831	34.2188	chrIII mapping-99768-T-C	1
uvb_NoPL_482_32	NoPL_482_32	chrIII mapping	117192	SNV	1	G	A		Heterozygous	51	109	46.789	0.43662	36.2941	chrIII mapping-117192-G-A	1
uvb_NoPL_482_32	NoPL_482_32	chrIII mapping	132304	SNV	1	G	A		Heterozygous	61	111	54.955	0.5	35.1639	chrIII mapping-132304-G-A	1
uvb_NoPL_482_32	NoPL_482_32	chrIII mapping	217356	SNV	1	C	T		Heterozygous	65	129	50.3876	0.494118	35.4923	chrIII mapping-217356-C-T	1
uvb_NoPL_482_32	NoPL_482_32	chrIII mapping	262856	SNV	1	C	A		Heterozygous	63	137	45.9854	0.452381	35.2222	chrIII mapping-262856-C-A	1
uvb_NoPL_482_32	NoPL_482_32	chrIII mapping	281764	SNV	1	C	T		Homozygous	84	149	56.3758	0.366972	36.381	chrIII mapping-281764-C-T	1
uvb_NoPL_482_32	NoPL_482_32	chrIII mapping	289407	SNV	1	T	A		Homozygous	71	120	59.1667	0.395349	35.5915	chrIII mapping-289407-T-A	1
uvb_NoPL_482_32	NoPL_482_32	chrIII mapping	292189	SNV	1	G	A		Heterozygous	76	150	50.6667	0.44898	36.5	chrIII mapping-292189-G-A	2
uvb_NoPL_482_32	NoPL_482_32	chrIII mapping	294782	SNV	1	A	G		Heterozygous	74	141	52.4823	0.463918	35.2973	chrIII mapping-294782-A-G	1
uvb_NoPL_482_32	NoPL_482_32	chrIII mapping	316483	SNV	1	A	T		Homozygous	86	86	100	0.389831	31.6977	chrIII mapping-316483-A-T	1
uvb_NoPL_482_32	NoPL_482_32	chrIV mapping	678	SNV	1	C	T		Homozygous	96	96	100	0.488	36.1875	chrIV mapping-678-C-T	1
uvb_NoPL_482_32	NoPL_482_32	chrIV mapping	30369	SNV	1	G	A		Homozygous	156	158	98.7342	0.497608	35.8718	chrIV mapping-30369-G-A	1
uvb_NoPL_482_32	NoPL_482_32	chrIV mapping	81176	SNV	1	T	C		Homozygous	114	114	100	0.42	36.3684	chrIV mapping-81176-T-C	1
uvb_NoPL_482_32	NoPL_482_32	chrIV mapping	81282	SNV	1	T	C		Homozygous	127	127	100	0.45625	35.8346	chrIV mapping-81282-T-C	1
uvb_NoPL_482_32	NoPL_482_32	chrIV mapping	90676	SNV	1	C	T		Heterozygous	58	109	53.211	0.453333	35.4828	chrIV mapping-90676-C-T	1
uvb_NoPL_482_32	NoPL_482_32	chrIV mapping	101333	SNV	1	G	A		Homozygous	88	89	98.8764	0.45045	35.0227	chrIV mapping-101333-G-A	1
uvb_NoPL_482_32	NoPL_482_32	chrIV mapping	113250	SNV	1	T	C		Homozygous	126	127	99.2126	0.48503	35.619	chrIV mapping-113250-T-C	1
uvb_NoPL_482_32	NoPL_482_32	chrIV mapping	116162	SNV	1	A	G		Heterozygous	58	126	46.0317	0.432836	35.3103	chrIV mapping-116162-A-G	1
uvb_NoPL_482_32	NoPL_482_32	chrIV mapping	117060	SNV	1	T	A		Homozygous	120	120	100	0.449664	35.7333	chrIV mapping-117060-T-A	1
uvb_NoPL_482_32	NoPL_482_32	chrIV mapping	120645	SNV	1	A	G		Homozygous	117	121	96.6942	0.45625	33.9744	chrIV mapping-120645-A-G	1
uvb_NoPL_482_32	NoPL_482_32	chrIV mapping	178299	SNV	1	A	T		Homozygous	113	113	100	0.496403	36.1327	chrIV mapping-178299-A-T	1
uvb_NoPL_482_32	NoPL_482_32	chrIV mapping	185888	SNV	1	A	G		Homozygous	115	115	100	0.467626	36.1478	chrIV mapping-185888-A-G	1
uvb_NoPL_482_32	NoPL_482_32	chrIV mapping	249735	SNV	1	C	T		Homozygous	104	104	100	0.424242	35.8269	chrIV mapping-249735-C-T	1
uvb_NoPL_482_32	NoPL_482_32	chrIV mapping	249855	SNV	1	C	T		Homozygous	59	107	55.1402	0.367089	35.5424	chrIV mapping-249855-C-T	1
uvb_NoPL_482_32	NoPL_482_32	chrIV mapping	327264	SNV	1	T	C		Heterozygous	73	139	52.518	0.465347	36.3151	chrIV mapping-327264-T-C	1
uvb_NoPL_482_32	NoPL_482_32	chrIV mapping	382870	SNV	1	G	A		Heterozygous	41	83	49.3976	0.469388	36.4146	chrIV mapping-382870-G-A	1
uvb_NoPL_482_32	NoPL_482_32	chrIV mapping	384620	SNV	1	G	A		Heterozygous	52	104	50	0.434211	36.2692	chrIV mapping-384620-G-A	1
uvb_NoPL_482_32	NoPL_482_32	chrIV mapping	409163	SNV	1	G	A		Homozygous	105	105	100	0.489209	36.1619	chrIV mapping-409163-G-A	1
uvb_NoPL_482_32	NoPL_482_32	chrIV mapping	410590	SNV	1	G	A		Heterozygous	45	92	48.913	0.491228	35.8889	chrIV mapping-410590-G-A	1
uvb_NoPL_482_32	NoPL_482_32	chrIV mapping	437452	SNV	1	T	C		Heterozygous	49	99	49.4949	0.47619	35.6939	chrIV mapping-437452-T-C	1
uvb_NoPL_482_32	NoPL_482_32	chrIV mapping	437777	SNV	1	C	T		Heterozygous	73	141	51.773	0.494737	35.7671	chrIV mapping-437777-C-T	1
uvb_NoPL_482_32	NoPL_482_32	chrIV mapping	447298	SNV	1	G	A		Heterozygous	53	101	52.4752	0.486842	36.5472	chrIV mapping-447298-G-A	1
uvb_NoPL_482_32	NoPL_482_32	chrIV mapping	449871	SNV	1	T	C		Heterozygous	47	93	50.5376	0.431034	36.7447	chrIV mapping-449871-T-C	1
uvb_NoPL_482_32	NoPL_482_32	chrIV mapping	493459	SNV	1	G	A		Heterozygous	65	129	50.3876	0.441558	34.4462	chrIV mapping-493459-G-A	1
uvb_NoPL_482_32	NoPL_482_32	chrIV mapping	496219	Deletion	1	A	-		Heterozygous	54	100	54	0.443038	34.7407	chrIV mapping-496219-A--	1
uvb_NoPL_482_32	NoPL_482_32	chrIV mapping	504897	SNV	1	G	A		Heterozygous	59	122	48.3607	0.453333	36.1864	chrIV mapping-504897-G-A	1
uvb_NoPL_482_32	NoPL_482_32	chrIV mapping	538573	SNV	1	G	A		Heterozygous	59	131	45.0382	0.472973	36.1186	chrIV mapping-538573-G-A	1
uvb_NoPL_482_32	NoPL_482_32	chrIV mapping	587898	SNV	1	C	T		Heterozygous	49	102	48.0392	0.448276	37	chrIV mapping-587898-C-T	1
uvb_NoPL_482_32	NoPL_482_32	chrIV mapping	626562	SNV	1	A	G		Heterozygous	59	118	50	0.434783	35.9492	chrIV mapping-626562-A-G	1
uvb_NoPL_482_32	NoPL_482_32	chrIV mapping	639693	SNV	1	C	T		Heterozygous	51	97	52.5773	0.492063	35.7843	chrIV mapping-639693-C-T	1
[truncated: 31,931 more rows]
